# Supplementary material for: The impact of digital intelligence technologies on innovation performance: Evidence from specialized, refined, differential and innovative enterprises
Source: PLoS One. 2026 Feb 10;21(2):e0339567. doi: 10.1371/journal.pone.0339567 (PMC12890174; doi:10.1371/journal.pone.0339567)
Supplement: S7 Appendix — (XLSX) [file pone.0339567.s007.xlsx]

## Sheet: Sheet1
code	Security Name	GICS Sector Classification	Batch	Company Chinese Name
000523.SZ	Red Cotton Shares	Materials	Batch Five	Guangzhou Hongmian Zhihui Science and Technology Joint Stock Co., Ltd.
000536.SZ	Huaying Technology	Information Technology	Batch Five	Huaying Technology (Group) Co., Ltd.
000565.SZ	Yushan Three A	Materials	Batch Four	Chongqing Three Gorges Paint Co., Ltd.
000766.SZ	Tonghua Jinma	Healthcare	Batch Four	Tonghua Golden-Horse Pharmaceutical Group Co., Ltd.
000788.SZ	Peking University Medicine	Healthcare	Batch Three	Peking University Health Science Co., Ltd.
000790.SZ	Huashen Technology	Healthcare	Second Batch	Chengdu Huasun Technology Group Co., Ltd.
000859.SZ	Guofeng New Materials	Materials	Batch Five	Anhui Guofeng New Materials Co., Ltd.
000901.SZ	Aerospace Science and Technology	Consumer Discretionary	Batch Five	Aerospace Science and Technology Holdings Group Co., Ltd.
000919.SZ	Jinling Pharmaceutical	Healthcare	Batch Five	Jinling Pharmaceutical Co., Ltd.
000952.SZ	Guangji Pharmaceutical	Healthcare	Batch Three	Hubei Guangji Pharmaceutical Co., Ltd.
001205.SZ	Shenghang Shares	Industrials	Batch Six	Nanjing Shenghang Marine Shipping Co., Ltd.
001210.SZ	Jinfang Energy	Utilities	Batch Four	Jinfang Energy Group Co., Ltd.
001696.SZ	Zongshen Power	Consumer Discretionary	Second Batch	Chongqing Zongshen Power Machinery Co., Ltd.
002006.SZ	Jinggong Technology	Industrials	Batch Four	Zhejiang Jinggong Integration Technology Co., Ltd.
002012.SZ	Kain Shares	Materials	Batch Four	Zhejiang Kaifu Special Material Co., Ltd.
002023.SZ	Haite High-Tech	Industrials	Batch Four	Sichuan Haite High-Tech Co., Ltd.
002028.SZ	Siyuan Electric	Industrials	Batch Five	Siyuan Electric Co., Ltd.
002043.SZ	Rabbit Baby	Materials	Batch Four	Dehua Top-Home Decorative New Material Co., Ltd.
002054.SZ	Demian Chemical	Materials	Batch Four	Guangdong Dema Fine Chemical Group Co., Ltd.
002055.SZ	Deren Electronics	Information Technology	Batch Five	Shenzhen Deren Electronic Co., Ltd.
002057.SZ	Sinosteel Tianyuan	Materials	First Batch	Sinosteel Tianyuan Co., Ltd.
002066.SZ	Ruitai Technology	Materials	Batch Three	Ruitai Technology Co., Ltd.
002084.SZ	Seagull Housing	Consumer Discretionary	Batch Three	Guangzhou Seagull Residential Industry Co., Ltd.
002090.SZ	Jinzhi Technology	Information Technology	Batch Four	Jiangsu Jintong Science & Technology Co., Ltd.
002099.SZ	Haixiang Pharmaceutical	Healthcare	Batch Four	Zhejiang Haisen Pharmaceutical Co., Ltd.
002112.SZ	Sanbian Technology	Industrials	Batch Four	Sanbian Science & Technology Co., Ltd.
002115.SZ	Sanwei Communications	Information Technology	Batch Four	Sanwei Communication Co., Ltd.
002134.SZ	Tianjin Pullin	Information Technology	Batch Three	Tianjin Printronics Circuit Co., Ltd.
002144.SZ	Hongda Gaoke	Consumer Discretionary	Batch Four	Hongda Gaoke Holdings Co., Ltd.
002158.SZ	Han Zhong Precision Machinery	Industrials	Batch Four	Shanghai Hanbell Precise Machinery Co., Ltd.
002160.SZ	Changlv Shares	Materials	Batch Four	Jiangsu Changli Aluminum Group Co., Ltd.
002161.SZ	Yuanwanggu	Information Technology	Batch Five	Shenzhen Unispectral Technology Information Co., Ltd.
002165.SZ	Hongbaoli	Materials	Batch Four	Hongbaoli Group Co., Ltd.
002166.SZ	Layn Biotechnology	Healthcare	Second Batch	Guilin Layn Natural Ingredients Co., Ltd.
002167.SZ	Oriental Zirconium	Materials	Batch Five	Guangdong Orient Zirconic Science & Technology Co., Ltd.
002169.SZ	Zhiguang Electric	Industrials	Batch Five	Guangzhou Zhiguang Electrical Co., Ltd.
002170.SZ	Bada Shares	Materials	Batch Five	Shenzhen Bada Ecological Engineering Co., Ltd.
002182.SZ	Baowu Magnesium	Materials	Batch Four	Baowu Magnesium Technology Co., Ltd.
002184.SZ	Hede Control	Information Technology	First Batch	Shanghai Highdew Control System Co., Ltd.
002190.SZ	Chengfei Integration	Consumer Discretionary	Batch Three	Sichuan Chengfei Integration Technology Co., Ltd.
002191.SZ	Jingjia Shares	Materials	Batch Five	Shenzhen Jinge Group Co., Ltd.
002197.SZ	ST Zhentong	Information Technology	Batch Five	Shenzhen證通電子股份有限公司
002205.SZ	Guotong Shares	Materials	Batch Five	Xinjiang Guozhong Pipeline Co., Ltd.
002207.SZ	Zhunyou Shares	Energy	Batch Three	Xinjiang Zhundong Petroleum Technology Co., Ltd.
002213.SZ	Dawei Shares	Information Technology	Batch Three	Shenzhen Dawei Innovation Technology Co., Ltd.
002214.SZ	Dali Technology	Information Technology	Batch Four	Zhejiang Dali Technology Co., Ltd.
002218.SZ	Tuori New Energy	Information Technology	Batch Four	Shenzhen Top Solar New Energy Technology Co., Ltd.
002224.SZ	Sanlis	Consumer Discretionary	Batch Four	Sanliushi Co., Ltd.
002227.SZ	Autel Quick	Industrials	Batch Five	Shenzhen Aulton Electric Equipment Co., Ltd.
002231.SZ	Autel Communications	Information Technology	Batch Three	Awei Communication Co., Ltd.
002238.SZ	Tianwei Vision	Information Technology	Batch Five	Shenzhen Tianwei Broadcasting Co., Ltd.
002248.SZ	East China CNC	Industrials	Batch Five	Weihai Huadong Numerical Control Co., Ltd.
002252.SZ	Shanghai Laishi	Healthcare	Batch Five	Shanghai RAAS Blood Products Co., Ltd.
002253.SZ	Chuanda Zhi Sheng	Information Technology	Batch Four	Sichuan Chuangda Zhisheng Software Co., Ltd.
002255.SZ	Hailu Heavy Industry	Industrials	Batch Six	Suzhou Hailu Heavy Industry Co., Ltd.
002256.SZ	Zhaosheng Shares	Materials	Batch Three	Shenzhen Zhaoneng New Energy Co., Ltd.
002263.SZ	Dadong	Materials	Batch Four	Zhejiang Dandong Co., Ltd.
002282.SZ	Boshen Shares	Industrials	Batch Four	Boshen Co., Ltd.
002286.SZ	BaoLINGbao	Consumer Staples	First Batch	Baolingbao Biological Co., Ltd.
002287.SZ	Qizheng Tibetan Medicine	Healthcare	Batch Four	Tibet Qizheng Tibetan Medicine Co., Ltd.
002303.SZ	Meiyingsen	Materials	Batch Five	Meiyingsen Group Co., Ltd.
002317.SZ	Zhongsheng Pharmaceutical	Healthcare	Batch Five	Guangdong Zungen Pharmaceutical Co., Ltd.
002322.SZ	Liren Energy Science and Technology	Information Technology	Batch Three	Ningbo LiGong Environment & Energy Technology Co., Ltd.
002324.SZ	Pulite	Materials	First Batch	Shanghai Polytetra Composite Materials Co., Ltd.
002326.SZ	Yongtai Technology	Materials	Batch Four	Zhejiang Yongtai Technology Co., Ltd.
002330.SZ	Delisi	Consumer Staples	Batch Five	Shandong Delisi Food Co., Ltd.
002332.SZ	Xianju Pharmaceutical	Healthcare	Batch Four	Zhejiang Xianju Pharmaceutical Co., Ltd.
002337.SZ	Saixiang Technology	Industrials	Second Batch	Tianjin SaiXiang Technology Co., Ltd.
002338.SZ	Aopu Optoelectronics	Information Technology	First Batch	Changchun Aoptik Optical Technology Co., Ltd.
002340.SZ	Green Eco-Materials	Information Technology	Batch Five	Green Eco-Brands Co., Ltd.
002349.SZ	Jinghua Pharmaceutical	Healthcare	Batch Five	Jinghua Pharmaceutical Group Co., Ltd.
002360.SZ	Tongde Chemical	Materials	Batch Four	Shanxi Tongde Chemical Industry Co., Ltd.
002364.SZ	Zhongheng Electric	Industrials	Batch Four	Hangzhou Zhongheng Electric Co., Ltd.
002365.SZ	Yongan Pharmaceutical	Healthcare	Batch Four	潜江永安药业股份有限公司
002369.SZ	Zhuoyi Technology	Information Technology	Batch Five	Shenzhen Zhuoyi Technology Co., Ltd.
002373.SZ	Qianfang Technology	Information Technology	Batch Four	Beijing Tongfang Technology Co., Ltd.
002380.SZ	Koyuan Intelligence	Information Technology	Second Batch	Nanjing Keyuan Intelligence Technology Group Co., Ltd.
002391.SZ	Evergreen Co., Ltd.	Materials	Batch Five	Jiangsu Changqing Agrochemical Co., Ltd.
002392.SZ	Beijing Lier Chemical	Materials	Batch Three	Beijing Lier High-Temperature Materials Co., Ltd.
002393.SZ	Lisheng Pharmaceutical	Healthcare	Second Batch	Tianjin Lisheng Pharmaceutical Co., Ltd.
002409.SZ	Yake Technology	Information Technology	Batch Six	Jiangsu Yake Science & Technology Co., Ltd.
002420.SZ	Yichang Technology	Consumer Discretionary	Batch Five	Guangzhou Echom Technology Co., Ltd.
002432.SZ	Jian'an Medical	Healthcare	Batch Five	Tianjin Nine An Medical Electronics Co., Ltd.
002442.SZ	Longxing Chemical	Materials	Batch Six	Longxing Chemical Industry Co., Ltd.
002446.SZ	Shenglu Communication	Information Technology	Batch Five	Guangdong Shenglu Communication Technology Co., Ltd.
002454.SZ	Songzhi Co., Ltd.	Consumer Discretionary	Second Batch	Shanghai Jialeng Songzhi Automobile Air-Conditioning Co., Ltd.
002463.SZ	Huayuan Shares	Information Technology	Second Batch	Gus Electronics Co., Ltd.
002469.SZ	Sanwei Chemistry	Materials	Batch Five	Shandong Sanwei Chemistry Group Co., Ltd.
002478.SZ	Changbao Shares	Materials	Batch Six	Jiangsu Changbao Steel Pipe Co., Ltd.
002487.SZ	Dajin Heavy Industry	Industrials	Batch Three	Dajin Heavy Industry Co., Ltd.
002488.SZ	Jingu Shares	Consumer Discretionary	Batch Four	Zhejiang Jingu Co., Ltd.
002495.SZ	Jialong Shares	Consumer Staples	Batch Five	Guangdong Jialong Food Co., Ltd.
002522.SZ	Zhejiang Zhongcheng	Materials	Batch Three	Zhejiang Zhongcheng Packaging Materials Co., Ltd.
002523.SZ	Tianqiao Lifting	Industrials	Batch Four	Zhuzhou Tianqiao Crane Co., Ltd.
002527.SZ	New Era	Information Technology	Batch Four	Shanghai Shenneng Electric Co., Ltd.
002540.SZ	Asia-Pacific Technology	Materials	Batch Five	Jiangsu Asia Pacific Light Alloy Technology Co., Ltd.
002542.SZ	Sinofert Geotechnical	Industrials	Batch Five	Sinofert Holdings Limited.
002545.SZ	Orient Tower	Materials	Batch Six	Qingdao East Railway Tower Co., Ltd.
002546.SZ	Xinlian Electronics	Industrials	Batch Four	Nanjing Xinlian Electronics Co., Ltd.
002547.SZ	Chunspring Precision Engineering	Industrials	First Batch	Suzhou Chunxing Precision Engineering Co., Ltd.
002549.SZ	Kemai Gas	Materials	First Batch	Hunan Kemai Gas Co., Ltd.
002550.SZ	Qianhong Pharmaceutical	Healthcare	Batch Four	Changzhou Qianhong Bio-pharma Co., Ltd.
002551.SZ	Shangrong Medical	Healthcare	Batch Four	Shenzhen Sunway Medical Co., Ltd.
002552.SZ	Baoding Technology	Information Technology	Batch Four	Baoding Science & Technology Co., Ltd.
002553.SZ	Southern Precision Engineering	Consumer Discretionary	Batch Three	Jiangsu Nanfang Precision Machinery Co., Ltd.
002560.SZ	Tongda Shares	Industrials	First Batch	Henan Tongda Cable Co., Ltd.
002565.SZ	Shunhao Shares	Materials	Batch Five	Shanghai Shunhao New Material Technology Co., Ltd.
002568.SZ	Bairun Shares	Consumer Staples	Batch Five	Shanghai Bairun Investment Holding Group Co., Ltd.
002572.SZ	Sofia	Consumer Discretionary	Batch Three	Sofa家居股份有限公司
002577.SZ	Lei柏 Technology	Information Technology	Batch Five	Shenzhen Rapoo Technology Co., Ltd.
002584.SZ	Xilong Science	Materials	Batch Four	Xilong Science Co., Ltd.
002587.SZ	Autotronic Electronics	Information Technology	Second Batch	Shenzhen Aoto Electronics Co., Ltd.
002591.SZ	Evergrande Hi-Tech	Information Technology	Batch Three	Jiangxi Evergrand Hi-Tech Co., Ltd.
002593.SZ	Risun Group	Materials	Second Batch	Xiamen Rishang Group Co., Ltd.
002611.SZ	Orient Precision	Industrials	Batch Five	Guangdong Dongfang Precision Machinery Technology Co., Ltd.
002613.SZ	Beibei Shares	Materials	Batch Four	Luoyang Beifang Glass Technology Co., Ltd.
002631.SZ	Del Future	Materials	Batch Five	Del Future Technology Holding Group Co., Ltd.
002633.SZ	Shenke Shares	Industrials	Batch Four	Shenke Sliding Bearing Co., Ltd.
002645.SZ	Huahong Technology	Industrials	Second Batch	Jiangsu Huahong Technology Co., Ltd.
002658.SZ	Snow Dragon	Industrials	Batch Five	Beijing Sedoran Technology Co., Ltd.
002660.SZ	Maoshuo Power	Information Technology	Batch Five	Moss Power Technology Co., Ltd.
002669.SZ	Kangda New Materials	Materials	First Batch	Kangda New Materials (Group) Co., Ltd.
002675.SZ	Dongcheng Pharmaceutical	Healthcare	Second Batch	Yantai Dongcheng Pharmaceutical Group Co., Ltd.
002685.SZ	East China Heavy Machinery	Industrials	Batch Six	Wuxi Huadong Heavy Machinery Co., Ltd.
002686.SZ	Yilida	Industrials	Batch Four	Zhejiang Yilida Fan Co., Ltd.
002687.SZ	George White	Consumer Discretionary	Batch Four	Zhejiang George White Garments Co., Ltd.
002692.SZ	Yuanzheng Shares	Industrials	Batch Six	Yuanzheng Cable Co., Ltd.
002693.SZ	Shuangcheng Pharmaceutical	Healthcare	Batch Four	Hainan Shuangcheng Pharmaceutical Co., Ltd.
002694.SZ	Gudi Technology	Materials	Batch Four	Gude Technology Co., Ltd.
002698.SZ	Boshi Shares	Industrials	Batch Four	Harbin BOSHI Automation Co., Ltd.
002709.SZ	Ti赐 Materials	Information Technology	Batch Three	Guangzhou Tianci High-Tech Materials Co., Ltd.
002724.SZ	Marine King	Industrials	Batch Four	Ocean King Lighting Technology Co., Ltd.
002728.SZ	Te Yi Pharmaceutical	Healthcare	Second Batch	Te Yi Pharmaceutical Group Co., Ltd.
002730.SZ	Electronics Technology	Industrials	Batch Four	Dian Guang Explosion-proof Technology Co., Ltd.
002741.SZ	Guanghua Technology	Information Technology	Batch Four	Guangdong Guanghua Technology Co., Ltd.
002747.SZ	Estun	Industrials	Batch Three	Nanjing Estun Automation Co., Ltd.
002750.SZ	*ST Longjin	Healthcare	Batch Four	Kunming Longjin Pharmaceutical Co., Ltd.
002757.SZ	Nanxing Shares	Industrials	Batch Three	Nanxing Equipment Co., Ltd.
002767.SZ	Pioneer Electronics	Information Technology	Batch Six	Hangzhou Xianfeng Electronic Technology Co., Ltd.
002771.SZ	Zhen Shitong	Information Technology	Batch Three	Beijing Trueland Technology Co., Ltd.
002772.SZ	Zhongxing Edible Fungi	Consumer Staples	Batch Five	Tianshui Zhongxing Mushroom Technology Co., Ltd.
002774.SZ	Kuaiyi Elevator	Industrials	Batch Six	Kuaiyi Elevator Co., Ltd.
002778.SZ	Zhongsheng High-Tech	Energy	Batch Five	Jiangsu Zhongsheng Hi-Tech Environment Co., Ltd.
002779.SZ	Zhongjian Technology	Industrials	Batch Six	Zhejiang Zhongjian Technology Co., Ltd.
002787.SZ	Huayuan Holdings	Materials	Batch Four	Suzhou Huayuan Holding Co., Ltd.
002799.SZ	Global Printing	Materials	Batch Three	Xi'an Universal Printing Co., Ltd.
002802.SZ	Honghui New Materials	Materials	Batch Four	Wuxi Honghui New Material Technology Co., Ltd.
002805.SZ	Fengyuan Co., Ltd.	Materials	Batch Five	Shandong Fengyuan Chemical Co., Ltd.
002809.SZ	Hongqiang Co., Ltd.	Materials	Second Batch	Guangdong Hongqiang New Material Co., Ltd.
002810.SZ	Shandong Heda	Materials	Second Batch	Shandong Heda Group Co., Ltd.
002812.SZ	Enjie Technology	Materials	Second Batch	Yunnan Enjie New Material Co., Ltd.
002813.SZ	Luchang Technology	Information Technology	Batch Five	Shenzhen Roadrover Technology Co., Ltd.
002817.SZ	Huangshan Capsule	Healthcare	First Batch	Anhui Huangshan Capsule Co., Ltd.
002821.SZ	Kelaiying	Healthcare	Batch Four	Asymchem Laboratories (Tianjin) Co., Ltd.
002825.SZ	Nar Industrial Co., Ltd.	Materials	First Batch	Shanghai NAR Industrial Co., Ltd.
002829.SZ	StarNeto	Information Technology	Batch Three	Beijing StarNeto Technology Co., Ltd.
002832.SZ	Biemlfenn	Consumer Discretionary	Batch Three	Biemlfenn Clothing Co., Ltd.
002833.SZ	Hengya CNC	Industrials	Batch Three	Guangzhou King Shyang Machinery Co., Ltd.
002835.SZ	Towin Co., Ltd.	Information Technology	Batch Four	Shenzhen TVT Digital Technology Co., Ltd.
002836.SZ	Xinhongze	Materials	Batch Five	Guangdong Xinhongze Packaging Co., Ltd.
002838.SZ	Daoen Co., Ltd.	Materials	First Batch	Shandong Dawn Polymer Material Co., Ltd.
002842.SZ	Xianglu Tungsten Industry	Materials	Batch Five	Guangdong Xianglu Tungsten Co., Ltd.
002843.SZ	Taijia Co., Ltd.	Information Technology	Batch Four	Hunan Taijia New Material Technology Co., Ltd.
002846.SZ	Yinglian Co., Ltd.	Materials	Second Batch	Guangdong Yinlion Packaging Co., Ltd.
002848.SZ	Gosbell	Information Technology	Batch Five	Gospell Digital Technology Co., Ltd.
002849.SZ	Weixing Intelligent	Information Technology	Second Batch	Zhejiang Weixing Intelligent Instrument Co., Ltd.
002851.SZ	Megmeet	Consumer Discretionary	Batch Five	Shenzhen Megmeet Electric Co., Ltd.
002855.SZ	Jierong Technology	Information Technology	Batch Five	Dongguan JieRong Technology Co., Ltd.
002857.SZ	Sanhui Electric	Industrials	Batch Six	Zhengzhou Sanhui Electrical Co., Ltd.
002860.SZ	Xingshuai'er	Consumer Discretionary	Batch Four	Hangzhou Shinesail Electric Appliance Co., Ltd.
002863.SZ	Jinfei Kaida	Consumer Discretionary	Batch Six	Zhejiang Jinfei Kaida Wheel Co., Ltd.
002864.SZ	Panlong Pharmaceutical	Healthcare	Batch Three	Shaanxi Panlong Pharmaceutical Group Co., Ltd.
002868.SZ	Lvkang Biochemical	Healthcare	Batch Five	Lvkang Biochemical Co., Ltd.
002869.SZ	Jinyi Technology	Information Technology	First Batch	Shenzhen Comtec Information Systems Co., Ltd.
002871.SZ	Weilong Co., Ltd.	Industrials	Batch Four	Qingdao Weilong Valve Co., Ltd.
002873.SZ	Xintian Pharmaceutical	Healthcare	Batch Four	Guiyang Xintian Pharmaceutical Co., Ltd.
002876.SZ	Sunnypol	Information Technology	Batch Four	Shenzhen Sunnypol Optical Technology Co., Ltd.
002877.SZ	Intelligent Automation Control	Information Technology	Batch Three	Wuxi Smart Auto-Control Engineering Co., Ltd.
002880.SZ	Weiguang Biological	Healthcare	Batch Six	Shenzhen Weiguang Biological Products Co., Ltd.
002881.SZ	Meige Intelligent	Information Technology	Batch Five	Meige Intelligent Technology Co., Ltd.
002886.SZ	Watertech	Materials	Batch Five	Shenzhen Wort Material New Co., Ltd.
002890.SZ	Hongyu Co., Ltd.	Industrials	Batch Three	Shandong Hongyu Precision Machinery Co., Ltd.
002891.SZ	Zhongchong Co., Ltd.	Consumer Staples	Batch Three	Yantai Zhongchong Food Co., Ltd.
002892.SZ	Keli'er	Industrials	Second Batch	Kelier Motor Group Co., Ltd.
002895.SZ	Chuanheng Co., Ltd.	Materials	Batch Five	Guizhou Chuanheng Chemical Industry Co., Ltd.
002896.SZ	Zhongda Lide	Industrials	Batch Three	Ningbo Zhongdali Intelligent Transmission Co., Ltd.
002899.SZ	Impulse	Consumer Discretionary	Batch Five	Qingdao Impulse Health Technology Co., Ltd.
002902.SZ	Mingpu Optomagnetic	Information Technology	Batch Five	Dongguan Mingpu Magnetics Co., Ltd.
002903.SZ	Yuhuan CNC	Industrials	Batch Four	Yuhuan CNC Machine Tool Co., Ltd.
002908.SZ	Desheng Technology	Information Technology	Batch Five	Guangdong Desheng Technology Co., Ltd.
002909.SZ	Jitai Co., Ltd.	Materials	Batch Five	Guangzhou Jitai Chemical Co., Ltd.
002915.SZ	Zhongxin Fluorochemical	Materials	Batch Four	Zhejiang Zhongxin Fluoro Material Co., Ltd.
002917.SZ	Jinaobo	Materials	Batch Five	Shenzhen Jinobor Technology Co., Ltd.
002921.SZ	Liancheng Precision	Industrials	Batch Four	Shandong Liancheng Precision Manufacturing Co., Ltd.
002927.SZ	Taiyong Changzheng	Industrials	First Batch	Guizhou Taison Changzheng Technology Co., Ltd.
002931.SZ	Fenglong Co., Ltd.	Industrials	Batch Four	Zhejiang Fenglong Electrical Co., Ltd.
002932.SZ	Mingde Biology	Healthcare	Batch Four	Wuhan Mindray Biomedical Technologies Co., Ltd.
002947.SZ	Hengmingda	Information Technology	Batch Six	Suzhou Hengmingda Electronic Technology Co., Ltd.
002957.SZ	Kerui Technology	Information Technology	Batch Five	Shenzhen KeRui Technology Co., Ltd.
002970.SZ	Ruiming Technology	Information Technology	Batch Three	Shenzhen Raycom Technology Co., Ltd.
002972.SZ	Keanda	Information Technology	First Batch	Shenzhen Keanda Electronic Technology Co., Ltd.
002981.SZ	Chaoyang Technology	Information Technology	Batch Five	Guangdong Chaoyang Electronics Technology Co., Ltd.
002992.SZ	Baoming Technology	Information Technology	Batch Six	Shenzhen Baoming Technology Co., Ltd.
002996.SZ	Shunbo Alloy	Materials	Batch Four	Chongqing Shunbo Aluminium Alloy Co., Ltd.
002997.SZ	Ruihu Mould	Industrials	Second Batch	Ruite Automotive Mould Co., Ltd.
003002.SZ	Huhua Co., Ltd.	Materials	Batch Five	Shanxi Hua Chemical Group Co., Ltd.
003003.SZ	Tianyuan Co., Ltd.	Materials	Second Batch	Guangdong Tianyuan Industrial Group Co., Ltd.
003015.SZ	Rijiu Optoelectronics	Information Technology	Batch Four	Jiangsu Riou Optical Electronic Co., Ltd.
003017.SZ	Dayang Biological	Materials	Batch Four	Zhejiang Dayang Biotechnology Group Co., Ltd.
003025.SZ	Sijin Intelligence	Industrials	Batch Three	Sijin Intelligent Forming Equipment Co., Ltd.
003026.SZ	Zhongjing Technology	Information Technology	Batch Four	Zhejiang Zhongjing Technology Co., Ltd.
003033.SZ	Zhenghe Industry	Consumer Discretionary	Batch Three	Qingdao Zhenghe Industrial Co., Ltd.
300004.SZ	Nanfeng Co., Ltd.	Industrials	Batch Four	Southern Blower Co., Ltd.
300005.SZ	Toread	Consumer Discretionary	Batch Five	Toread Holdings Group Co., Ltd.
300006.SZ	Laimei Pharmaceutical	Healthcare	First Batch	Chongqing Lemei Pharmaceutical Co., Ltd.
300007.SZ	Hanwei Technology	Information Technology	First Batch	Hanwei Technology Group Co., Ltd.
300008.SZ	Tianhai Defense	Industrials	First Batch	Tianhai Integration Defense Equipment Technology Co., Ltd.
300016.SZ	Beilu Pharmaceutical	Healthcare	Second Batch	Beijing Beilu Pharmaceutical Co., Ltd.
300017.SZ	Wangsu Science & Technology	Information Technology	Batch Four	Wangsu Science & Technology Co., Ltd.
300018.SZ	Zhongyuan Electric	Industrials	Batch Four	Wuhan Zhongyuan Huadian Technology Co., Ltd.
300026.SZ	Hongri Pharmaceutical	Healthcare	Batch Four	Tianjin Redsun Pharmaceutical Co., Ltd.
300030.SZ	Yangpu Medical	Healthcare	Batch Five	Yangpu Medical Technology Co., Ltd.
300033.SZ	Tonghuashun	Information Technology	Batch Five	Zhejiang Core Technology Information Co., Ltd.
300034.SZ	Gangyan Gaona	Industrials	Batch Five	Beijing Steel Research Highnology Co., Ltd.
300035.SZ	Zhongke Electric	Information Technology	Batch Three	Hunan Zhongke Electric Co., Ltd.
300039.SZ	Shanghai Kaibao	Healthcare	Batch Five	Shanghai Kaibao Pharmaceutical Co., Ltd.
300042.SZ	Lenovo Technology	Information Technology	Batch Four	Shenzhen Netac Technology Co., Ltd.
300043.SZ	Xinghui Entertainment	Consumer Discretionary	Batch Five	Xinghui Interactive Entertainment Co., Ltd.
300044.SZ	Saiwei Intelligence	Information Technology	Batch Five	Shenzhen Saiwei Intelligent Co., Ltd.
300046.SZ	Taiji Shares	Information Technology	Batch Four	Hubei TAIJI Semiconductor Co., Ltd.
300048.SZ	Hekang New Energy	Industrials	Batch Four	Beijing Hicon New Energy Technology Co., Ltd.
300052.SZ	ZQGame	Information Technology	Batch Three	Shenzhen Zhongqingbao Interactive Network Co., Ltd.
300053.SZ	Hangyuwei	Information Technology	Second Batch	Zhuhai航宇Micro-technology Co., Ltd.
300055.SZ	Wanbangda	Materials	Batch Five	Beijing Wanbangda Environmental Protection Technology Co., Ltd.
300056.SZ	Zhongchuang Environmental Protection	Materials	Second Batch	Xiamen Zhongchuang Environmental Protection Technology Co., Ltd.
300065.SZ	Hylan	Information Technology	Second Batch	Beijing Hailanshi Data Technology Co., Ltd.
300066.SZ	Sanchuan Wisdom	Materials	Batch Six	San Chuan Intelligent Technology Co., Ltd.
300078.SZ	Trusmart	Information Technology	Batch Five	Sichuang Medical Wisdom Technology Co., Ltd.
300079.SZ	Sumavision	Information Technology	Batch Three	Beijing Digital Video Technology Co., Ltd.
300081.SZ	Hengxin Eastern	Information Technology	Batch Five	Hengxin Oriental Culture Co., Ltd.
300084.SZ	Haimo Technologies	Energy	Batch Four	Haimo Technology (Group) Co., Ltd.
300085.SZ	Yinzhijie	Information Technology	Second Batch	Shenzhen Yinzhijie Technology Co., Ltd.
300086.SZ	Kangzhi Pharmaceutical	Healthcare	Batch Three	Kangzhi Pharmaceutical Co., Ltd.
300091.SZ	Jintongling	Industrials	Batch Four	Jintongling Technology Group Co., Ltd.
300095.SZ	Huawoo Shares	Industrials	Batch Four	Jiangxi Huawu Brake Co., Ltd.
300100.SZ	Shuanglin Shares	Consumer Discretionary	Batch Three	Ningbo Shuanglin Automotive Parts Co., Ltd.
300101.SZ	Zhenxin Technology	Information Technology	Second Batch	Chengdu Zhenxin Technology Co., Ltd.
300112.SZ	Vantron	Information Technology	Batch Three	Shenzhen Wanxun Automation Co., Ltd.
300114.SZ	AVIC Electromechanical Systems	Information Technology	Second Batch	AVIC Electronic Measurement and Instrumentation Co., Ltd.
300119.SZ	Ruipu Biology	Healthcare	Batch Four	Tianjin RuiPu Biotechnology Co., Ltd.
300120.SZ	Jingwei Huikai	Information Technology	Batch Four	Tianjin Jingwei Huikai Photoelectric Co., Ltd.
300126.SZ	Richi	Industrials	Batch Five	Ruiqi Holding Co., Ltd.
300129.SZ	Taisheng Wind Power	Industrials	First Batch	Shanghai Taisun Wind Energy Equipment Co., Ltd.
300135.SZ	Baoli International	Materials	Batch Five	Jiangsu Baoli International Investment Co., Ltd.
300138.SZ	Chenguang Biotech	Consumer Staples	First Batch	Morningstar Biotechnology Group Co., Ltd.
300139.SZ	Xiaocheng Technology	Materials	Batch Four	Beijing Xiaocheng Technology Co., Ltd.
300141.SZ	Heshun Electric	Industrials	Batch Five	Suzhou Industrial Park Heshun Electric Co., Ltd.
300147.SZ	Xiangxue Pharmaceutical	Healthcare	Batch Three	Guangzhou Xiangxue Pharmaceutical Co., Ltd.
300150.SZ	Century瑞尔 (Note: '瑞尔' is a proper noun here, likely a brand name, so it remains untranslated)	Information Technology	Batch Three	Beijing Century Ruier Technology Co., Ltd.
300151.SZ	Changhong Technology	Industrials	Batch Four	Shenzhen Changhong Technology Co., Ltd.
300153.SZ	Ketai Power Supply	Industrials	Batch Six	Shanghai KOTL Power Supply Co., Ltd.
300154.SZ	Ruiling Shares	Industrials	Batch Five	Shenzhen Ruiling Industrial Group Co., Ltd.
300155.SZ	Anjubao	Information Technology	Batch Three	Guangdong Anjubao Digital Technology Co., Ltd.
300161.SZ	Huazhong CNC	Industrials	Batch Four	Wuhan Huazhong Numerical Control Co., Ltd.
300162.SZ	Ledman Optoelectronic	Information Technology	Batch Four	Shenzhen Ledman Optoelectronic Co., Ltd.
300172.SZ	Zhongdian Environmental Protection	Industrials	Batch Three	CEEC Environmental Protection Co., Ltd.
300177.SZ	Sinohydro	Information Technology	Batch Three	Guangzhou Hi-Target Navigation Techonology Co., Ltd.
300179.SZ	Sifangda	Industrials	Second Batch	Henan SFD Superhard Material Co., Ltd.
300180.SZ	Huafeng Ultra-fine Fibers	Materials	First Batch	Shanghai Huafon Microfibre Co., Ltd.
300181.SZ	Zuoli Pharmaceutical	Healthcare	Batch Four	Zhejiang Zuoli Pharmaceutical Co., Ltd.
300187.SZ	Yongqing Environmental Protection	Industrials	Batch Five	Yonker Environmental Protection Co., Ltd.
300189.SZ	Shennong Seed Industry	Consumer Staples	Batch Four	Hainan Shennong Gene Technology Co., Ltd.
300190.SZ	Weierli	Industrials	First Batch	Well Environment Technology Group Co., Ltd.
300191.SZ	Qianneng Hengxin	Energy	Batch Four	Qianheng Energy Technology Co., Ltd.
300192.SZ	Kede Education	Consumer Discretionary	Batch Five	Suzhou Kede Education Technology Co., Ltd.
300193.SZ	Jiashi Technology	Industrials	Second Batch	Shenzhen Jasic Technology Co., Ltd.
300195.SZ	Changrong Shares	Industrials	Batch Four	Tianjin Changrong Technology Group Co., Ltd.
300199.SZ	Hanyu Pharmaceutical	Healthcare	Batch Five	Shenzhen HYB Pharmaceutical Co., Ltd.
300200.SZ	Gaomeng New Materials	Materials	Second Batch	Beijing Gaomeng New Material Co., Ltd.
300201.SZ	Hailenzhe	Industrials	Batch Three	Xuzhou Handler Special Vehicle Co., Ltd.
300204.SZ	Shutai Shen	Healthcare	Batch Four	Staidson (Beijing) Biopharmaceuticals Co., Ltd.
300210.SZ	Senyuan Shares	Industrials	Batch Four	Anshan Senyuan Road & Bridge Co., Ltd.
300213.SZ	Jiaxun Feihong	Information Technology	Second Batch	Beijing Jiaxun Feihong Electrical Co., Ltd.
300214.SZ	RiKe Chemical	Materials	Batch Five	Shandong Rike Chemical Co., Ltd.
300217.SZ	Oriental Electric Heating	Consumer Discretionary	Batch Six	Zhenjiang Dongfang Electric Heating Technology Co., Ltd.
300219.SZ	Hongli Zhihui	Information Technology	Batch Five	Honglitronic Group Co., Ltd.
300221.SZ	Silver禧 Technology	Materials	Batch Five	Guangdong Yinxi Technology Co., Ltd.
300222.SZ	Keda Intelligence	Industrials	First Batch	C&D Technology Co., Ltd.
300223.SZ	Beijing UniStrong	Information Technology	Batch Four	Beijing EZchip Integrated Circuits Co., Ltd.
300225.SZ	Jinlitai	Materials	Batch Four	Shanghai Kinlita Chemical Co., Ltd.
300226.SZ	Shanghai Steel Union	Information Technology	First Batch	Shanghai Ganglian E-commerce Co., Ltd.
300227.SZ	Guangyun Da	Information Technology	Batch Five	Shenzhen Sunwin Laser Co., Ltd.
300230.SZ	WingLee Shares	Materials	First Batch	Shanghai Yongli Belting Co., Ltd.
300234.SZ	Kairui New Materials	Industrials	Batch Four	Zhejiang Kaier New Materials Co., Ltd.
300236.SZ	Shanghai Sunyoung	Information Technology	First Batch	Shanghai Sinyang Semiconductor Materials Co., Ltd.
300238.SZ	Guanhao Biological	Healthcare	Batch Five	Guanghao Biotechnology Co., Ltd.
300246.SZ	Baolite	Healthcare	Batch Five	Guangdong Biolight Meditech Co., Ltd.
300247.SZ	Rongjie Health	Consumer Discretionary	Batch Five	Rongjie Health Technology Co., Ltd.
300249.SZ	Emicon	Information Technology	Batch Four	Emicon Technology Group Co., Ltd.
300250.SZ	Chuling Information	Information Technology	Batch Four	Hangzhou Chuling Information Technology Co., Ltd.
300252.SZ	Jinxinnuo	Information Technology	Batch Five	Shenzhen Kingsignal Technology Co., Ltd.
300254.SZ	Qianyuan Medicine	Healthcare	Batch Four	Shanxi Qianyuan Pharmaceutical Group Co., Ltd.
300255.SZ	Changshan Pharmaceutical	Healthcare	Batch Four	Hebei Changshan Biochemical Pharmaceutical Co., Ltd.
300259.SZ	Xintian Technology	Information Technology	First Batch	Xintian Technology Co., Ltd.
300261.SZ	Yabang Chemistry	Materials	Batch Four	Amino Chemicals Co., Ltd.
300264.SZ	Jia Chuang Vision	Information Technology	Batch Five	Shenzhen Jiachuang Vision Technology Co., Ltd.
300267.SZ	Erkang Pharmaceutical	Healthcare	Batch Five	Hunan Erkang Pharmaceutical Co., Ltd.
300270.SZ	Zhongwei Electronics	Information Technology	Batch Four	Hangzhou Zhongwei Electronic Co., Ltd.
300272.SZ	Kaneng Health	Industrials	Batch Four	Canature Healthcare Products Group Co., Ltd.
300275.SZ	Mei An Sen	Information Technology	Batch Three	Chongqing Meianson Technology Co., Ltd.
300276.SZ	Sanfeng Intelligence	Industrials	Second Batch	Sanfeng Intelligent Equipment Group Co., Ltd.
300281.SZ	Jinming Precision Machine	Industrials	Batch Five	Guangdong Jinming Machinery Co., Ltd.
300283.SZ	Wenzhou Hongfeng	Information Technology	Batch Four	Wenzhou Hongfeng Electric Alloy Co., Ltd.
300286.SZ	Ankerui	Industrials	First Batch	Ankerui Electric Co., Ltd.
300287.SZ	Feilixin	Information Technology	Second Batch	Beijing Feilixin Technology Co., Ltd.
300289.SZ	Lideman	Healthcare	Batch Four	Beijing Leadman Biochemistry Co., Ltd.
300293.SZ	Lanying Equipment	Industrials	Batch Four	Shenyang Lanying Industrial Automation Equipment Co., Ltd.
300304.SZ	Yunyi Electric	Consumer Discretionary	Second Batch	Jiangsu Yunyi Electrical Co., Ltd.
300305.SZ	Yuxing Shares	Materials	Batch Three	Jiangsu Yuxing Film Technology Co., Ltd.
300306.SZ	Yuanfang Information	Information Technology	Batch Four	Hangzhou Everfine Photoelectric Information Co., Ltd.
300314.SZ	Davie Medical	Healthcare	Batch Six	Ningbo David Medical Devices Co., Ltd.
300315.SZ	Zhangqu Technology	Information Technology	Batch Three	Beijing Ourpalm Technology Co., Ltd.
300316.SZ	Crystal-Optech	Information Technology	Batch Four	Zhejiang Jingsheng Mechanical & Electrical Co., Ltd.
300317.SZ	Giga-New Energy	Industrials	Batch Five	Jiawei Solar Co., Ltd.
300318.SZ	Bohui Innovation	Healthcare	Batch Five	Beijing Biohit Innovative Biotechnology Group Co., Ltd.
300321.SZ	Tongda Shares	Materials	Batch Five	Shandong Tongda Haidao New Material Co., Ltd.
300324.SZ	Xuanji Information	Information Technology	Second Batch	Beijing Watertek Information Technology Co., Ltd.
300327.SZ	Zhongying Electronics	Information Technology	First Batch	Sinowealth Technology Co., Ltd.
300329.SZ	Helen Piano	Consumer Discretionary	Batch Four	Hailun Piano Co., Ltd.
300331.SZ	Suda Weige	Information Technology	Batch Four	Suzhou University of Science and Technology Weige Group Co., Ltd.
300335.SZ	Dissen Shares	Utilities	Batch Three	Guangzhou Desen Thermal Energy Technology Co., Ltd.
300337.SZ	Yinbang Shares	Materials	Batch Three	Yinbang Clad Material Co., Ltd.
300340.SZ	Keheng Shares	Information Technology	Batch Five	Jiangmen Keheng Industry Co., Ltd.
300342.SZ	Tianyin Electromechanical	Consumer Discretionary	Batch Five	Changshu Tianyin Electromechanical Co., Ltd.
300349.SZ	JinKa Intelligent	Information Technology	Batch Four	Jinka Smart Group Co., Ltd.
300351.SZ	Yonggui Electric	Industrials	Batch Four	Zhejiang Yonggui Electric Appliance Co., Ltd.
300354.SZ	Donghua Testing	Information Technology	Batch Three	Jiangsu Donghua Testing Technology Co., Ltd.
300360.SZ	Juhua Technology	Industrials	Batch Four	Hangzhou Juhua Technology Co., Ltd.
300366.SZ	Chuangyi Information	Information Technology	Batch Four	Creative Information Technology Co., Ltd.
300368.SZ	ST Huixin	Information Technology	Batch Four	Hebei Huijin Group Co., Ltd.
300371.SZ	Huizhong Shares	Information Technology	First Batch	Huizhong Instrumentation Co., Ltd.
300374.SZ	CRRC Assembly	Industrials	Second Batch	China Railway Prefabricated Construction Co., Ltd.
300379.SZ	Orient Communication	Information Technology	Batch Three	Beijing Tongtech Co., Ltd.
300381.SZ	Yiduoli	Healthcare	Batch Five	Guangdong VTR Bio-Tech Co., Ltd.
300382.SZ	Sileak	Industrials	Batch Three	Suzhou Sileck Precision Equipment Co., Ltd.
300385.SZ	Xuelang Environment	Industrials	Batch Three	Wuxi Xuelang Environmental Technology Co., Ltd.
300387.SZ	Fubang Shares	Materials	Batch Four	Hubei Fubang Technology Co., Ltd.
300389.SZ	Abyon	Information Technology	Batch Five	Shenzhen Absen Optoelectronics Co., Ltd.
300390.SZ	Tianhua New Energy	Information Technology	First Batch	Suzhou Tianhua New Energy Technology Co., Ltd.
300393.SZ	Zhonglai Shares	Information Technology	Batch Three	Suzhou Zhonglai Photovoltaic New Material Co., Ltd.
300394.SZ	Tianfu Communication	Information Technology	Batch Three	Suzhou Tianfu Optical Communication Co., Ltd.
300398.SZ	Feika Materials	Materials	First Batch	Shanghai Feica Material Technology Co., Ltd.
300401.SZ	Garden Biological	Healthcare	Second Batch	Zhejiang Huayuan Biopharmaceutical Co., Ltd.
300402.SZ	Treasure Color Share	Industrials	Batch Three	Nanjing Baose Company Limited
300403.SZ	Hanyu Group	Industrials	Batch Five	HanYu Group Co., Ltd.
300404.SZ	Boji Medical	Healthcare	Batch Six	Boji Pharmaceutical Technology Co., Ltd.
300405.SZ	Kelone Share	Materials	Batch Four	Liaoning Kelong Fine Chemical Co., Ltd.
300406.SZ	Jiuqiang Biological	Healthcare	Second Batch	Beijing Jiuqiang Biotechnology Co., Ltd.
300407.SZ	Kaidian Electric	Industrials	Second Batch	Tianjin Kaidian Electrical Equipment Co., Ltd.
300409.SZ	Daosh Tech	Materials	Batch Five	Guangdong Daosu Technology Co., Ltd.
300410.SZ	Zhengye Technology	Information Technology	Batch Five	Guangdong Zhengye Technology Co., Ltd.
300411.SZ	Jindun Share	Industrials	Batch Six	Zhejiang Jindun Fan Co., Ltd.
300412.SZ	Jinan Technology	Healthcare	Batch Four	Zhejiang Canaan Technology Co., Ltd.
300414.SZ	Zhongguang Lightning Protection	Information Technology	Second Batch	Sichuan Zhongguang Lightning Protection Technology Co., Ltd.
300416.SZ	Suzhou Test	Industrials	First Batch	Suzhou SUST Test Group Co., Ltd.
300417.SZ	Nanhua Instrument	Information Technology	Batch Three	Foshan Nanhua Instrument Co., Ltd.
300421.SZ	Lixin Share	Industrials	Batch Three	Jiangsu Lixin Universal Steel Ball Co., Ltd.
300425.SZ	Zhongjian Huaneng	Industrials	Batch Three	Zhongjian Huaneng Technology Co., Ltd.
300428.SZ	Lizhong Group	Consumer Discretionary	Batch Three	Lizhong Sitan Light Alloy Group Co., Ltd.
300429.SZ	Qiangli New Materials	Materials	Second Batch	Changzhou Qiangli Electronic New Material Co., Ltd.
300430.SZ	Chengyitong	Information Technology	Batch Three	Beijing Chengyitong Control Technology Group Co., Ltd.
300435.SZ	Zhongtai Share	Utilities	Batch Four	Hangzhou Zhongtai Cryogenic Technology Co., Ltd.
300440.SZ	Yunda Technology	Information Technology	Batch Three	Chengdu YunDa Technology Co., Ltd.
300441.SZ	Bao's Share	Industrials	Batch Three	Ningbo Boss Energy Equipment Co., Ltd.
300444.SZ	Shuangjie Electric	Industrials	Batch Four	Beijing Shuangjie Electrical Co., Ltd.
300445.SZ	Kang斯特	Information Technology	Second Batch	Beijing KONST Instrument Technology Co., Ltd.
300446.SZ	Aerospace Manufacture	Consumer Discretionary	Batch Four	Aerospace Intelligent Technology Co., Ltd.
300447.SZ	Quanxin Share	Industrials	Batch Four	Nanjing Quanxin Transmission Technology Co., Ltd.
300448.SZ	Haoyun Technology	Information Technology	Batch Five	Haoyun Technology Co., Ltd.
300452.SZ	Shanhe Pharmaceutical Supplement	Healthcare	Second Batch	Anhui Shanhe Pharmaceutical Excipients Co., Ltd.
300460.SZ	Huilen Crystal	Information Technology	Batch Three	Guangdong Huilun Crystal Technology Co., Ltd.
300461.SZ	Tianzhong Precision Machine	Information Technology	Batch Four	Zhejiang Tianzhong Precision Machinery Co., Ltd.
300463.SZ	Mike Biological	Healthcare	Batch Five	Mecan Medical Technology Co., Ltd.
300464.SZ	Stellar Shares	Information Technology	Batch Five	Guangdong StarHorse Precision Manufacturing Co., Ltd.
300466.SZ	Saemo Intelligent	Information Technology	Batch Three	SaMo Intelligent Technology Group Co., Ltd.
300469.SZ	Information Development	Information Technology	First Batch	Jiaoxin (Zhejiang) Information Development Co., Ltd.
300470.SZ	Zhongmi Holding	Industrials	First Batch	Zhongmi Holding Co., Ltd.
300471.SZ	Houp Share	Industrials	Second Batch	Hopu Clean Energy (Group) Co., Ltd.
300474.SZ	Jingjia Micro	Information Technology	Batch Three	Changsha Jingjia Microelectronics Co., Ltd.
300477.SZ	Hezong Technology	Industrials	Batch Four	Hezong Technology Co., Ltd.
300478.SZ	Hangzhou High-tech	Industrials	Batch Five	Hangzhou High-New Material Technology Co., Ltd.
300479.SZ	Shenshi Electronic	Information Technology	First Batch	Sensy Electronic Technology Co., Ltd.
300480.SZ	Guangli Technology	Information Technology	First Batch	Guangli Technology Co., Ltd.
300481.SZ	Puyang Huicheng	Materials	Second Batch	Puyang Huicheng Electronic Materials Co., Ltd.
300482.SZ	Wanfu Biological	Healthcare	Batch Three	Guangzhou Wondfo Biotech Co., Ltd.
300484.SZ	Lanhai Huateng	Consumer Discretionary	Batch Five	Shenzhen Blue Sea Hua Teng Technology Co., Ltd.
300486.SZ	Dongjie Intelligent	Industrials	Batch Five	Dongjie Intelligent Technology Group Co., Ltd.
300487.SZ	Lanxiao Technology	Materials	Second Batch	Xi'an Lanxiao Technology New Material Co., Ltd.
300488.SZ	Hengfeng Tool	Industrials	First Batch	Hengfeng Tool Co., Ltd.
300489.SZ	Guangzhi Technology	Information Technology	Batch Four	Guangzhi Technology Co., Ltd.
300491.SZ	Tonghe Technology	Industrials	Batch Four	Shijiazhuang Tonghe Electronic Technology Co., Ltd.
300493.SZ	Runxin Technology	Information Technology	First Batch	Shanghai Runxin Technology Co., Ltd.
300497.SZ	Fuxiang Pharmaceutical	Healthcare	Batch Six	Jiangxi Fuxiang Pharmaceutical Co., Ltd.
300499.SZ	Gaolan Share	Industrials	Batch Three	Guangzhou Gaolan Energy-Saving Technology Co., Ltd.
300507.SZ	Suao Sensor	Consumer Discretionary	Batch Four	Jiangsu Aoliwei Sensor Technology Co., Ltd.
300508.SZ	Weihong Share	Information Technology	First Batch	Shanghai Weihong Electronic Technology Co., Ltd.
300510.SZ	Jinguang Share	Industrials	Batch Four	Jilin Jingang Electric Co., Ltd.
300514.SZ	Youxinda	Information Technology	Batch Six	Shenzhen Youxunda Technology Co., Ltd.
300515.SZ	Sand Tech	Information Technology	Batch Three	Hunan Sande Technology Co., Ltd.
300516.SZ	Jiu Zhiyang	Information Technology	Batch Three	Hubei Jiuzhiyang Infrared System Co., Ltd.
300517.SZ	Haibo Heavy Engineering	Industrials	Batch Five	Haibo Heavy Engineering Technology Co., Ltd.
300521.SZ	Aisake	Information Technology	Batch Five	Aiskay Technology Co., Ltd.
300522.SZ	Shiming Technology	Materials	First Batch	Suzhou Shiming Technology Co., Ltd.
300531.SZ	Youboxun	Information Technology	Batch Five	Shenzhen Ubox Technology Co., Ltd.
300534.SZ	Longshen Rongfa	Healthcare	Batch Five	Gansu Longshen Rongfa Pharmaceutical Co., Ltd.
300535.SZ	Dawei Share	Materials	Batch Four	Sichuan Dawei Technology Co., Ltd.
300537.SZ	Guangxin Materials	Materials	Batch Four	Jiangsu Guangxin Photoresist New Material Co., Ltd.
300539.SZ	Henghe Precision	Industrials	Batch Four	Ningbo Henghe Precision Industry Co., Ltd.
300540.SZ	Shudao Equipment	Energy	Batch Four	Sichuan Shudao Equipment Technology Co., Ltd.
300545.SZ	United Equipment	Industrials	Batch Five	Shenzhen Lian De Automation Equipment Co., Ltd.
300546.SZ	Xiongdi Technology	Information Technology	First Batch	Shenzhen Xiongdi Technology Co., Ltd.
300548.SZ	Bochuang Technology	Information Technology	Batch Four	Brother Technology Co., Ltd.
300549.SZ	Youde Precision	Industrials	Batch Three	Yude Precision Industry (Kunshan) Co., Ltd.
300551.SZ	Guao Technology	Information Technology	First Batch	Shanghai Guaao Electronic Technology Co., Ltd.
300552.SZ	Wanji Technology	Information Technology	Batch Five	Beijing Wanjia Technology Co., Ltd.
300553.SZ	Jizhi Shares	Industrials	Second Batch	Hangzhou Jizhi Machine & Electric Co., Ltd.
300554.SZ	San Chao New Materials	Industrials	Batch Four	Nanjing Sanchao New Material Co., Ltd.
300557.SZ	Institute of Technology Optoelectronics	Information Technology	Batch Four	Wuhan WUT Optoelectronics Co., Ltd.
300559.SZ	Jiafa Education	Information Technology	Batch Five	Chengdu Jiafa Education Technology Co., Ltd.
300561.SZ	Huijin Technology	Information Technology	Batch Five	Zhuhai Huixin Technology Co., Ltd.
300563.SZ	Shenyu Shares	Industrials	Batch Three	Shenyu Communication Technology Co., Ltd.
300565.SZ	Kexin Technology	Information Technology	Batch Four	Shenzhen Kexin Communication Technology Co., Ltd.
300569.SZ	Tian Neng Heavy Industry	Industrials	Batch Three	Qingdao Tianneng Heavy Industry Co., Ltd.
300572.SZ	Anchee Testing	Information Technology	Batch Four	Shenzhen Ancar Inspection Co., Ltd.
300573.SZ	Xingqi Eye Medicine	Healthcare	Batch Three	Shenyang Xingqi Eye Drug Co., Ltd.
300575.SZ	Zhongqi Shares	Materials	Batch Four	Jiangsu Zhongqi Technology Co., Ltd.
300576.SZ	Ronda Photosensitive	Materials	First Batch	Shenzhen Rongda Photosensitive Technology Co., Ltd.
300578.SZ	Huitalk Communications	Information Technology	Batch Five	Shanghai Huichang Communication Co., Ltd.
300581.SZ	Chenxi Aviation	Industrials	Batch Three	Xi'an Chenxi Aviation Technology Co., Ltd.
300582.SZ	Infinetek	Industrials	Second Batch	Inventec Electronics (Hangzhou) Co., Ltd.
300583.SZ	Setu Biological	Healthcare	Batch Five	Shandong Sartor Biotechnology Co., Ltd.
300585.SZ	Aulink Electronics	Consumer Discretionary	Batch Three	Nanjing Aulion Automotive Electronics Co., Ltd.
300586.SZ	Meilixincai	Materials	Second Batch	Guangdong Meilin New Material Co., Ltd.
300587.SZ	Tianshui Shares	Consumer Discretionary	Batch Four	Zhejiang Tianshui Industrial Co., Ltd.
300588.SZ	Xiling Information	Information Technology	Batch Three	Xinjiang Xiling Information Technology Co., Ltd.
300589.SZ	Jianglong Shipbuilding	Industrials	Batch Six	Jianglong Boat Technology Co., Ltd.
300590.SZ	Mojo Communication	Information Technology	First Batch	Shanghai Mobile Communication Technology Co., Ltd.
300591.SZ	Wanlima	Consumer Discretionary	Batch Five	Guangdong万里马 Industrial Co., Ltd.
300594.SZ	Langjin Technology	Industrials	Second Batch	Shandong Langjin Technology Co., Ltd.
300596.SZ	Li An Long	Materials	Batch Four	Tianjin Lianneng New Material Co., Ltd.
300597.SZ	Jida Communication	Information Technology	Batch Four	Jilin Jida Communication Design Institute Co., Ltd.
300600.SZ	ST Ruico	Industrials	Batch Three	Changshu Guorui Technology Co., Ltd.
300609.SZ	Huinake Technology	Information Technology	Second Batch	HuiNa Technology Co., Ltd.
300610.SZ	Chenhua Shares	Materials	Batch Three	Yangzhou Chenhua New Material Co., Ltd.
300611.SZ	Meili Technology	Consumer Discretionary	Batch Three	Zhejiang Meili Technology Co., Ltd.
300613.SZ	Fuhuan Microelectronics	Information Technology	First Batch	Shanghai Furong Microelectronics Co., Ltd.
300615.SZ	Xintian Technology	Information Technology	Batch Six	Shenzhen Xintian Technology Co., Ltd.
300617.SZ	Angkoo Smart Electric	Industrials	Second Batch	Jiangsu Ancar Electric Co., Ltd.
300618.SZ	Hanrui Cobalt	Materials	First Batch	Nanjing Hanrui Cobalt Industry Co., Ltd.
300619.SZ	Jinyinhe	Industrials	Batch Four	Foshan Jinyinhal Smart Equipment Co., Ltd.
300623.SZ	Jiejie Microelectronics	Information Technology	Second Batch	Jiangsu Jiejie Microelectronics Co., Ltd.
300625.SZ	Sanxiong Lighting	Information Technology	Batch Three	Guangdong Sanxiong Lighting Co., Ltd.
300626.SZ	Huarui Shares	Industrials	Batch Three	Huarui Electric Co., Ltd.
300627.SZ	Huace Navigation	Information Technology	First Batch	Shanghai Huace Navigation Technology Co., Ltd.
300630.SZ	Puli Pharmaceutical	Healthcare	Batch Three	Hainan Puli Pharmaceutical Co., Ltd.
300631.SZ	Jiuwu Hi-Tech	Materials	First Batch	Jiangsu Jiuguang High-Tech Co., Ltd.
300637.SZ	Yangfan New Materials	Materials	Batch Four	Zhejiang Yangfan New Materials Co., Ltd.
300638.SZ	Guanghetong	Information Technology	First Batch	Shenzhen Guanghetong Wireless Co., Ltd.
300639.SZ	CapBio	Healthcare	Batch Five	Guangdong Cape Biotechnology Co., Ltd.
300640.SZ	Deyi Cultural Creativity	Consumer Discretionary	Batch Four	De Yi Cultural Creative Group Co., Ltd.
300641.SZ	Zhengdan Shares	Materials	Batch Four	Jiangsu Zhendan Chemical Industry Co., Ltd.
300642.SZ	Toujing Life	Healthcare	First Batch	Shanghai Toujing Life Science and Technology Co., Ltd.
300643.SZ	Wantong Zhikong	Consumer Discretionary	Batch Four	Wintone Intelligent Control Technology Co., Ltd.
300644.SZ	Nanjing Julong	Materials	Batch Four	Nanjing Julong Science and Technology Co., Ltd.
300647.SZ	Chaoping San	Information Technology	Batch Five	Shenzhen Super Pioneering Technology Co., Ltd.
300651.SZ	Jinling Sports	Consumer Discretionary	First Batch	Jiangsu Jinling Sports Equipment Co., Ltd.
300652.SZ	Laidac	Consumer Discretionary	Batch Four	Hangzhou Ledico Energy Saving Technology Co., Ltd.
300653.SZ	Zhenghai Biotech	Healthcare	First Batch	Yantai Zhenghai Biological Technology Co., Ltd.
300655.SZ	Jingrui Electronic Materials	Materials	Batch Six	Jingrui Electronic Materials Co., Ltd.
300656.SZ	Mindong Electronics	Information Technology	Batch Five	Shenzhen Mind Electronics Technology Co., Ltd.
300658.SZ	Yanjiang Shares	Consumer Discretionary	Second Batch	Xiamen Yanjiang New Materials Co., Ltd.
300659.SZ	Zhongfu Information	Information Technology	First Batch	Zhongfu Information Co., Ltd.
300661.SZ	Sunpower Group	Information Technology	Second Batch	Sunplus Microelectronics (Beijing) Co., Ltd.
300664.SZ	Pengyao Environmental Protection	Industrials	Batch Five	Pengniao Environmental Protection Co., Ltd.
300665.SZ	Feilu Shares	Materials	Batch Six	Zhuzhou Feilu High-tech Materials Technology Co., Ltd.
300667.SZ	Bitrode Technology	Information Technology	Second Batch	Beijing Bichuang Technology Co., Ltd.
300669.SZ	Huning Shares	Industrials	Batch Three	Hangzhou Huning Elevator Parts Co., Ltd.
300671.SZ	Fumasoft	Information Technology	Batch Four	Fuman Microelectronics Group Co., Ltd.
300673.SZ	Petty Co., Ltd.	Consumer Staples	Batch Four	Petty Pet Nutrition Technology Co., Ltd.
300677.SZ	Yingke Medical	Healthcare	Batch Three	Inked Medical Technology Co., Ltd.
300678.SZ	Zhongke Information	Information Technology	Batch Four	Chengdu Information Technology Co., Ltd. of Chinese Academy of Sciences
300680.SZ	Longsheng Technology	Consumer Discretionary	Batch Four	Wuxi Longsheng Technology Co., Ltd.
300683.SZ	Haitai Biotech	Healthcare	Batch Five	Wuhan Haitai Biopharmaceutical Co., Ltd.
300684.SZ	Zhongshi Technology	Materials	Batch Four	Beijing Zhongshi Weiyi Technology Co., Ltd.
300685.SZ	Aide Bio	Healthcare	Second Batch	Xiamen Aid Bio-medical Technology Co., Ltd.
300686.SZ	Zhidongli	Information Technology	Batch Four	Shenzhen Zhidongli Precision Technology Co., Ltd.
300689.SZ	Chengtian Weiyi	Information Technology	Batch Five	Shenzhen Chengtianweiye Technology Co., Ltd.
300693.SZ	Shenghong Shares	Industrials	Second Batch	Shenzhen Shenghong Electric Co., Ltd.
300695.SZ	Zhaofeng Shares	Consumer Discretionary	Batch Six	Zhejiang Zhaofeng Machinery Co., Ltd.
300697.SZ	Dian Gong Hejin	Materials	Batch Three	Jiangyin Electric Alloy Co., Ltd.
300698.SZ	Wanma Technology	Information Technology	Batch Six	Wanma Technology Co., Ltd.
300699.SZ	Guangwei Composites	Materials	Batch Five	Weihai Guangwei Composite Materials Co., Ltd.
300700.SZ	Dailen New Materials	Materials	Batch Five	Changsha Dailie New Materials Technology Co., Ltd.
300701.SZ	Senba Sensors	Information Technology	Batch Four	Senba Sensor Technology Co., Ltd.
300703.SZ	Chuangyuan Shares	Industrials	Batch Three	Ningbo Chuangyuan Cultural Development Co., Ltd.
300705.SZ	Jiudian Pharmaceutical	Healthcare	Batch Four	Hunan Jiudian Pharmaceutical Co., Ltd.
300706.SZ	Ashi Innovation	Materials	First Batch	Fujian Astone New Materials Co., Ltd.
300707.SZ	Weltmeister Industrial	Industrials	Batch Five	Wuxi Weitang Industrial Technology Co., Ltd.
300710.SZ	Wanlong Optoelectronics	Information Technology	Batch Four	Hangzhou Wanlong Photoelectric Equipment Co., Ltd.
300711.SZ	Guangha Communications	Information Technology	Batch Five	Guangzhou Guangha Communication Co., Ltd.
300715.SZ	Kailun Shares	Materials	Batch Three	Jiangsu Kailun Building Materials Co., Ltd.
300716.SZ	Quanwei Technology	Materials	Batch Five	Guangdong Quanwei Technology Co., Ltd.
300717.SZ	Huaxin New Materials	Materials	Second Batch	Jiangsu Huaxin New Materials Co., Ltd.
300718.SZ	Changsheng Bearings	Industrials	Batch Four	Zhejiang Changsheng Sliding Bearing Co., Ltd.
300719.SZ	Anda Weiye	Industrials	Second Batch	Beijing Anderwei Technology Co., Ltd.
300720.SZ	Haichuan Intelligence	Information Technology	Batch Four	Guangdong Haichuan Intelligent Machinery Co., Ltd.
300721.SZ	Yida Shares	Materials	Batch Four	Jiangsu Yida Chemical Co., Ltd.
300727.SZ	Runhe Materials	Materials	Batch Three	Ningbo Runhe Advanced Material Technology Co., Ltd.
300731.SZ	Kechuang Xin Yuan	Materials	Batch Five	Shenzhen Kechuang New Material Co., Ltd.
300737.SZ	Keshun Shares	Materials	Batch Five	Keshun Waterproof Technology Co., Ltd.
300738.SZ	Aofei Data	Information Technology	Batch Four	Guangdong Aofei Data Technology Co., Ltd.
300739.SZ	Mingyang Circuits	Information Technology	Second Batch	Shenzhen Mingyang Circuit Technology Co., Ltd.
300743.SZ	Tiandi Digital	Materials	Batch Four	Hangzhou Tiandi Digital Technology Co., Ltd.
300753.SZ	Aipeng Medical	Healthcare	Second Batch	Jiangsu Aipont Medical Technology Co., Ltd.
300756.SZ	Jinma Amusement	Consumer Discretionary	Batch Five	Guangdong Jinma Amusement Co., Ltd.
300757.SZ	Roboteck	Information Technology	Batch Six	Roboteq Intelligent Technology Co., Ltd.
300758.SZ	Qichem	Materials	Batch Three	Anshan Qicai Chemical Co., Ltd.
300762.SZ	Shanghai Hanxun	Information Technology	First Batch	Shanghai Hanxun Information Technology Co., Ltd.
300763.SZ	Jinlang Technology	Industrials	Batch Three	Jinlang Technology Co., Ltd.
300765.SZ	Xinnuo Wei	Consumer Staples	Batch Four	Shiyao Innovation Pharmaceutical Co., Ltd.
300767.SZ	Zhen'an Technology	Materials	First Batch	Zhen'an Technology Co., Ltd.
300771.SZ	Zhili Technology	Industrials	Second Batch	Shenzhen Zhilai Technology Co., Ltd.
300774.SZ	Beijet	Industrials	Batch Four	Beijie Technology Group Co., Ltd.
300777.SZ	Zhongjian Technology	Materials	Second Batch	Zhongjian Technology Co., Ltd.
300779.SZ	Hui City Environmental Protection	Industrials	Batch Six	Qingdao Huicheng Environmental Protection Technology Group Co., Ltd.
300780.SZ	Dun An Precision	Industrials	Batch Three	Sichuan D&N Precision Machinery Technology Co., Ltd.
300782.SZ	Zhuoxingwei	Information Technology	Batch Three	Jiangsu Zhaosheng Microelectronics Co., Ltd.
300786.SZ	Guolink Technology	Industrials	Second Batch	Qingdao Guolin Technology Group Co., Ltd.
300789.SZ	Tangyuan Electric	Information Technology	Batch Six	Chengdu Tangyuan Electric Co., Ltd.
300796.SZ	Besi Mei	Materials	Batch Four	Shaoxing Bessme Chemical Co., Ltd.
300800.SZ	Lifetech	Industrials	Batch Three	Ligetech (Hunan) Co., Ltd.
300806.SZ	Sticky	Materials	Second Batch	Jiangsu Sika New Material Technology Co., Ltd.
300807.SZ	Tianmai Technology	Information Technology	Second Batch	Zhengzhou Tianmai Technology Co., Ltd.
300810.SZ	Zhongke Haixun	Information Technology	Batch Four	Beijing Zhongke Haiyun Digital Technology Co., Ltd.
300817.SZ	Shuangfei Group	Industrials	Batch Four	Shuangfei Oil-free Bearing Group Co., Ltd.
300818.SZ	Naipu Mining Machinery	Industrials	Batch Six	Jiangxi Naipu Mining Machinery Co., Ltd.
300823.SZ	Jianke Intelligence	Industrials	Batch Three	Jianke Intelligent Equipment Manufacturing (Tianjin) Co., Ltd.
300824.SZ	Beidingsha Shares	Consumer Discretionary	Batch Five	Shenzhen Beidingshine Technology Co., Ltd.
300828.SZ	Ruixin Technology	Materials	Batch Four	Tianjin Ruixinchang Technology Co., Ltd.
300835.SZ	Longci Technology	Information Technology	Second Batch	Anhui Longmagnet Technology Co., Ltd.
300836.SZ	Baiao Intelligence	Industrials	Batch Six	Kunshan Biao Intelligent Equipment Co., Ltd.
300838.SZ	Zhejiang Linuo	Information Technology	Batch Four	Zhejiang Linuo Fluid Control Technology Co., Ltd.
300839.SZ	Bohui Shares	Energy	Batch Three	Ningbo Bohui Chemical Technology Co., Ltd.
300845.SZ	Jiean Technology	Information Technology	Batch Six	Zhengzhou Jiean High-Tech Co., Ltd.
300846.SZ	Capital Online	Information Technology	Second Batch	Beijing首都在线科技 Co., Ltd.
300847.SZ	CSIC Hanguang	Materials	First Batch	CSSC Huaneng Technology Co., Ltd.
300848.SZ	Meirixin Materials	Materials	First Batch	Meirui New Materials Co., Ltd.
300849.SZ	Jinsheng New Materials	Materials	Batch Five	Zhejiang Jinsheng New Materials Co., Ltd.
300853.SZ	Shenhao Technology	Industrials	Second Batch	Hangzhou Shenhao Technology Co., Ltd.
300854.SZ	Zhonglan Environmental Protection	Industrials	Batch Five	Zhonglan Environmental Protection Technology Co., Ltd.
300855.SZ	Tunan Shares	Materials	Second Batch	Jiangsu Tunnan Alloy Co., Ltd.
300868.SZ	Jematech	Materials	Batch Four	Shenzhen Jematech Technology Co., Ltd.
300875.SZ	Jieqiang Equipment	Industrials	Second Batch	Tianjin Jieqiang Power Equipment Co., Ltd.
300878.SZ	Weikang Pharmaceutical	Healthcare	Batch Four	Zhejiang Weikang Pharmaceutical Co., Ltd.
300894.SZ	Marsman	Consumer Discretionary	Batch Four	Marsman Cookware Co., Ltd.
300896.SZ	Aimike	Healthcare	Batch Four	Aimike Technology Development Co., Ltd.
300897.SZ	Shanke Intelligence	Information Technology	Batch Four	Hangzhou Shanke Intelligent Technology Co., Ltd.
300899.SZ	Shanghai Kaixin	Industrials	First Batch	Shanghai Kaixin Separation Technology Co., Ltd.
300900.SZ	Guanglian Aviation	Industrials	Second Batch	Guanglian Aviation Industry Co., Ltd.
300902.SZ	Guoan Da	Industrials	Batch Four	Guoan Da Co., Ltd.
300904.SZ	Weili Transmission	Industrials	First Batch	Yinchuan Weili Transmission Technology Co., Ltd.
300908.SZ	Zhongjing Food	Consumer Staples	Batch Four	Zhongjing Food Co., Ltd.
300909.SZ	Huidata	Information Technology	Batch Five	Shenzhen Huichuangda Technology Co., Ltd.
300915.SZ	Hairong Technology	Consumer Staples	First Batch	Shanghai Hairong Food Technology Co., Ltd.
300920.SZ	Runyang Technology	Materials	Batch Four	Zhejiang Runyang New Materials Technology Co., Ltd.
300922.SZ	Tianqin Equipment	Materials	Second Batch	Qinhuangdao Tianqin Equipment Manufacturing Co., Ltd.
300931.SZ	General Elevator	Industrials	First Batch	General Elevator Co., Ltd.
300936.SZ	Sino-UK Technology	Information Technology	Batch Three	Changzhou Sino-British Technology Co., Ltd.
300938.SZ	Xin Ce Standard	Industrials	Batch Five	Shenzhen Xincheng Standard Technology Service Co., Ltd.
300943.SZ	Chunhui Intelligent Control	Industrials	Batch Four	Zhejiang Chunhui Intelligent Control Co., Ltd.
300948.SZ	Guanzhong Ecology	Industrials	Batch Four	Qingdao Guanzhong Ecological Co., Ltd.
300950.SZ	Degute	Industrials	Batch Three	Qingdao Degute Energy-Saving Equipment Co., Ltd.
300953.SZ	Zhenyu Technology	Industrials	Batch Three	Ningbo Zhenyu Technology Co., Ltd.
300960.SZ	Tongye Technology	Industrials	Batch Six	Shenzhen Tongye Technology Co., Ltd.
300962.SZ	Zhongjin Radiation	Healthcare	Batch Five	China Gold Irradiation Co., Ltd.
300964.SZ	Ben Chuan Intelligence	Information Technology	Batch Three	Jiangsu Benchuan Intelligent Circuit Technology Co., Ltd.
300967.SZ	Xiao Ming Shares	Consumer Staples	First Batch	Ningxia Xiaoming Agriculture and Animal Husbandry Co., Ltd.
300970.SZ	Hualv Biology	Consumer Staples	Batch Five	Jiangsu Hualue Biotechnology Group Co., Ltd.
300971.SZ	Boya Precision Engineering	Industrials	Batch Four	Xiangfan Boya Precision Equipment Co., Ltd.
300980.SZ	Xiangyuan New Materials	Materials	Second Batch	Hubei Xiangyuan New Materials Technology Co., Ltd.
300988.SZ	Jinrong Tianyu	Industrials	Second Batch	Tianjin Jinrong Tianyu Precision Machinery Co., Ltd.
301007.SZ	Demaisi	Industrials	First Batch	Dalian Demaisi Precision Technology Co., Ltd.
301011.SZ	Huali Technology	Consumer Discretionary	Batch Five	Guangzhou Huali Technology Co., Ltd.
301013.SZ	Lihexing	Information Technology	Batch Six	Shenzhen Lihexing Co., Ltd.
301020.SZ	Sealing Technology	Materials	Batch Three	Yantai Shichuan Sealing Technology Co., Ltd.
301024.SZ	Hope Shares	Industrials	Batch Four	Shanghai Hope Architectural Design Co., Ltd.
301026.SZ	Haotong Technology	Materials	Batch Four	Xuzhou Haotong New Material Technology Co., Ltd.
301030.SZ	Shijing Technology	Industrials	Batch Three	Suzhou Shijing Technology Co., Ltd.
301031.SZ	Zhongrong Electrical	Industrials	Second Batch	Xi'an Zhongrong Electrical Equipment Co., Ltd.
301040.SZ	Zhonghuan Sealand	Industrials	Batch Three	Zhangjiagang Zhonghuan High-end Equipment Co., Ltd.
301046.SZ	Nenghui Technology	Utilities	Batch Five	Shanghai Nenghui Technology Co., Ltd.
301057.SZ	Huilong New Materials	Materials	Batch Six	Zhejiang Huilong New Material Co., Ltd.
301060.SZ	Lanwei Medical	Healthcare	First Batch	Shanghai Lanwei Medical Inspection Co., Ltd.
301062.SZ	Shanghai Ai Lu	Materials	First Batch	Shanghai Ailu Packaging Co., Ltd.
301067.SZ	Xianying Technology	Information Technology	Batch Five	Shenzhen Xianying Technology Co., Ltd.
301076.SZ	Xinhans New Materials	Materials	Batch Four	Jiangsu Xinhuan New Material Co., Ltd.
301077.SZ	Xinghua New Materials	Materials	Second Batch	Zhejiang Xinghua New Material Group Co., Ltd.
301079.SZ	Shaoyang Hydraulic	Industrials	Batch Three	Shaoyang Weike Hydraulic Co., Ltd.
301082.SZ	Jiusheng Electrical	Industrials	Batch Four	Jiusheng Electric Co., Ltd.
301083.SZ	Bai Sheng Intelligence	Information Technology	Batch Three	Jiangxi Baisheng Intelligent Technology Co., Ltd.
301089.SZ	Tuoxin Pharmaceutical	Healthcare	Batch Three	Tuoxin Pharmaceutical Group Co., Ltd.
301097.SZ	Tianyi Medical	Healthcare	Batch Three	Ningbo Tianyi Medical Device Co., Ltd.
301106.SZ	Juncam Technology	Information Technology	Batch Five	Jiangsu Juncheng Electronic Technology Co., Ltd.
301107.SZ	Yuxin Electronics	Consumer Discretionary	First Batch	Chongqing Yuxin Pingrui Electronic Co., Ltd.
301120.SZ	Xintedelectrical	Industrials	Second Batch	Xinhuadu Special Electrical Equipment Co., Ltd.
301127.SZ	Tianyuan Environmental Protection	Industrials	Second Batch	Wuhan Tianyuan Environmental Protection Co., Ltd.
301131.SZ	Jusailong	Materials	Batch Three	Guangzhou Jusailong Engineering Plastics Co., Ltd.
301148.SZ	Jiarong Technology	Industrials	Second Batch	Xiamen Jiarong Technology Co., Ltd.
301150.SZ	Zhongyi Technology	Information Technology	Batch Four	Hubei Zhongyi Technology Co., Ltd.
301152.SZ	Tianli Lithium Energy	Information Technology	Batch Four	Tianneng Lithium Energy Group Co., Ltd.
301160.SZ	Xianglou New Materials	Materials	Batch Three	Suzhou Xianglou New Material Co., Ltd.
301168.SZ	Tongling Shares	Information Technology	Batch Six	Jiangsu Tongling Electrical Equipment Co., Ltd.
301178.SZ	Tianyi Ma	Information Technology	Batch Four	Guangdong Tianyima Information Industry Co., Ltd.
301186.SZ	ChaoDa Equipment	Consumer Discretionary	Batch Six	Nantong Chaoda Equipment Co., Ltd.
301189.SZ	Aoni Electronics	Information Technology	Second Batch	Shenzhen Aoni Electronics Co., Ltd.
301192.SZ	Taixiang Shares	Consumer Discretionary	Batch Three	Shiyan Taixiang Industrial Co., Ltd.
301197.SZ	Gongda Keya	Information Technology	Second Batch	Hebei University of Technology Keya Energy Technology Co., Ltd.
301198.SZ	Joyful Zhixing	Materials	Batch Three	Ningbo Xiayuezhihang Technology Co., Ltd.
301206.SZ	Sanyuan Biology	Materials	First Batch	Shandong Sanyuan Biotechnology Co., Ltd.
301212.SZ	LianSheng Chemistry	Materials	Batch Four	Zhejiang Liansheng Chemical Co., Ltd.
301213.SZ	Guanxiang Technology	Industrials	Batch Four	Sichuan Guanxiang Technology Co., Ltd.
301219.SZ	Tengyuan Cobalt	Materials	Second Batch	Ganzhou Tengyuan Cobalt New Material Co., Ltd.
301222.SZ	Zhejiang Hengwei	Information Technology	Batch Four	Zhejiang Hengwei Battery Co., Ltd.
301226.SZ	Xiangming Intelligent	Information Technology	Batch Four	Changzhou Xiangming Intelligent Power Co., Ltd.
301227.SZ	Senying Windows	Materials	Second Batch	Harbin Senying Window Industry Co., Ltd.
301233.SZ	Shengbang Shares	Consumer Discretionary	Batch Four	Chengdu Shengbang Sealing Parts Co., Ltd.
301258.SZ	Fusilai	Healthcare	Batch Three	Suzhou Fusenle Pharmaceutical Co., Ltd.
301265.SZ	Huaxin Environmental Protection	Industrials	Second Batch	Huaxin Lvyuan Environmental Protection Co., Ltd.
301266.SZ	Yubang New Materials	Information Technology	Batch Three	Suzhou Yubang New Material Co., Ltd.
301295.SZ	Meishuo Technology	Industrials	Batch Three	Zhejiang Meishuo Electric Technology Co., Ltd.
301298.SZ	Dongli Machinery	Consumer Discretionary	Batch Four	Baoding Dongli Machinery Manufacturing Co., Ltd.
301300.SZ	Yuanxiang New Materials	Materials	First Batch	Fujian Yuanxiang New Material Co., Ltd.
301318.SZ	Weihaid	Information Technology	Batch Four	Shenzhen Weihaid Technology Co., Ltd.
301327.SZ	Huabao New Energy	Information Technology	Batch Four	Shenzhen Huabao New Energy Co., Ltd.
301337.SZ	Yahua Electronics	Information Technology	First Batch	Shandong Yahua Electronics Co., Ltd.
301359.SZ	Southeast Electronics	Industrials	Batch Four	Southeast Electronics Co., Ltd.
301361.SZ	Zhongzhi Technology	Industrials	First Batch	Zhengzhou Zhongzhi Technology Co., Ltd.
301372.SZ	Kejingyuan	Industrials	Batch Three	Beijing Kejingyuan Technology Co., Ltd.
301419.SZ	Alade	Information Technology	Batch Four	Shanghai Allead Industrial Co., Ltd.
301421.SZ	BOWA Optoelectronics	Information Technology	Batch Three	Nanjing BSW Photonics Technology Co., Ltd.
301489.SZ	Si Quan New Materials	Information Technology	Second Batch	Guangdong Si Quan New Materials Co., Ltd.
301519.SZ	Shunyu Shares	Industrials	Second Batch	Anhui Shunyu Water Treatment Co., Ltd.
301550.SZ	Siling Shares	Consumer Discretionary	Batch Three	Zhejiang Silinge Automobile Bearing Co., Ltd.
301568.SZ	Sitaike	Information Technology	First Batch	Xiamen Sitake Intelligent Technology Co., Ltd.
430017.BJ	Xinghao Medicine	Healthcare	Second Batch	Beijing Xinghao Pharmaceutical Co., Ltd.
430047.BJ	Nuosilande	Healthcare	Second Batch	Beijing Nuosiland Biotechnology Co., Ltd.
430090.BJ	Tonghui Information	Information Technology	Batch Three	Tonghui Jiashi (Beijing) Information Technology Co., Ltd.
430198.BJ	MicroPort Photonics	Information Technology	Batch Three	Wuhan Microoptics Photonics Co., Ltd.
430300.BJ	Chenguang Medical	Healthcare	Second Batch	Shanghai Chenguang Medical Technology Co., Ltd.
430418.BJ	Suzhou Axle Shares	Industrials	Batch Three	Suzhou Bearing Factory Co., Ltd.
430425.BJ	Lechuang Technology	Information Technology	Batch Four	Chengdu Lechuang Automation Technology Co., Ltd.
430476.BJ	Haineng Technology	Information Technology	First Batch	Haineng Future Technology Group Co., Ltd.
430489.BJ	Jiaxian Shares	Materials	Batch Four	Anhui Jiaxian Functional Additives Co., Ltd.
430510.BJ	Fengguang Precision	Industrials	First Batch	Qingdao Fengguang Precision Machinery Co., Ltd.
430556.BJ	Yada Shares	Information Technology	Batch Four	Guangdong Yada Electronics Co., Ltd.
430685.BJ	Xinzhi Biology	Information Technology	Batch Three	Ningbo Xinzhi Biotechnology Co., Ltd.
600096.SH	Yuntianhua	Materials	Batch Four	Yunnan Yuntianhua Co., Ltd.
600105.SH	Yongding Shares	Information Technology	Batch Three	Jiangsu Yongding Co., Ltd.
600148.SH	Changchun Yidong	Consumer Discretionary	Batch Three	Changchun Yidong Clutch Co., Ltd.
600202.SH	Ha Air Conditioning	Industrials	Batch Six	Harbin Air Conditioning Co., Ltd.
600211.SH	Tibet Pharmaceutical	Healthcare	Batch Four	Tibet Nodcon Pharmaceutical Co., Ltd.
600222.SH	Tailong Pharmaceutical	Healthcare	Batch Three	Henan Tailong Pharmaceutical Co., Ltd.
600249.SH	Liangmianzhen	Consumer Staples	Batch Five	Liuzhou Liangmianzhen Co., Ltd.
600288.SH	Daheng Technology	Industrials	Batch Three	Daheng Xinyiji Technology Co., Ltd.
600343.SH	Aerospace Power	Industrials	Batch Five	Shaanxi Aerospace Power High-Tech Co., Ltd.
600355.SH	Jinglun Electronic	Information Technology	Batch Four	Jinglun Electronic Co., Ltd.
600367.SH	Red Star Development	Materials	Batch Four	Guizhou Hongxing Development Co., Ltd.
600379.SH	Baoguang Shares	Industrials	Batch Three	Shaanxi Baoguang Vacuum Electric Co., Ltd.
600405.SH	Dynamic Source	Information Technology	Batch Three	Beijing Dynavolt Technology Co., Ltd.
600420.SH	Sinopharm Modern	Healthcare	First Batch	Shanghai Modern Pharmaceutical Co., Ltd.
600436.SH	Pien Tze Huang	Healthcare	First Batch	Zhangzhou Pien Tze Huang Pharmaceutical Co., Ltd.
600459.SH	Guiyan Platinum Industry	Materials	Second Batch	Yunnan Provincial Precious Metals New Materials Holding Group Co., Ltd.
600488.SH	Jinxi Medicine	Healthcare	Batch Five	Jin Yao Pharmaceutical Co., Ltd.
600495.SH	Jinxi Axle	Industrials	Batch Four	Jinxi Axle Co., Ltd.
600513.SH	Lianhuan Pharmaceutical	Healthcare	Batch Six	Jiangsu Lianhuan Pharmaceutical Co., Ltd.
600527.SH	Jiangnan High Fiber	Materials	Batch Three	Jiangsu Jiangnan High-Fiber Co., Ltd.
600549.SH	Xiamen Tungsten	Materials	Second Batch	Xiamen Tungsten Co., Ltd.
600557.SH	Kangyuan Pharmaceutical	Healthcare	Batch Three	Jiangsu Kangyuan Pharmaceutical Co., Ltd.
600560.SH	Jinzidatong	Industrials	Batch Four	Beijing Gold Autotronic Intelligent Control Co., Ltd.
600796.SH	Qianjiang Biochemical	Industrials	Batch Five	Zhejiang Qianjiang Biochemical Co., Ltd.
600797.SH	Zhejiang University Netcom	Information Technology	Batch Five	Zhejiang Wahaha Technology Co., Ltd.
600976.SH	Jianmin Group	Healthcare	Batch Four	Jianmin Pharmaceutical Group Co., Ltd.
601113.SH	Huading Shares	Consumer Discretionary	Batch Four	Yiwu Huading Polyamide Co., Ltd.
601218.SH	Jixin Technology	Industrials	Batch Five	Jiangsu Jixin Wind Energy Technology Co., Ltd.
601515.SH	Dongfeng Group	Industrials	Batch Five	Guangdong Dongfeng New Materials Group Co., Ltd.
601616.SH	Media Electric	Industrials	Batch Five	Shanghai Potevio Electrical (Group) Co., Ltd.
601700.SH	Fengfan Shares	Industrials	First Batch	Changshu Fengfan Electric Power Equipment Co., Ltd.
601798.SH	Blue科High-tech	Energy	Batch Three	Gansu BlueScope Petrochemical High-Tech Equipment Co., Ltd.
601908.SH	Beijing United Power	Information Technology	Second Batch	Beijing Jingyun Tong Technology Co., Ltd.
601996.SH	Fenglin Group	Materials	Batch Four	Guangxi Fenglin Wood Industry Group Co., Ltd.
603009.SH	Beite Technology	Consumer Discretionary	Batch Five	Shanghai Beite Technology Co., Ltd.
603010.SH	Wansheng Shares	Materials	Batch Four	Zhejiang Wanxing Co., Ltd.
603011.SH	He'fei Intelligent	Industrials	Batch Three	Hefei Hefeng Intelligent Manufacturing Co., Ltd.
603012.SH	CreateL Group	Industrials	Batch Four	Shanghai Chuangli Group Co., Ltd.
603015.SH	Hongxun Technology	Information Technology	Batch Five	Ningbo Hongxun Technology Co., Ltd.
603016.SH	Xinhongtai	Industrials	Batch Five	Wuxi Xinhongtai Electric Technology Co., Ltd.
603022.SH	Xintonglian	Materials	First Batch	Shanghai Xintonglian Packaging Co., Ltd.
603025.SH	Dahao Technology	Information Technology	Batch Four	Beijing Dahao Technology Co., Ltd.
603028.SH	Saifutian	Materials	Batch Three	Jiangsu Saifutian Group Co., Ltd.
603029.SH	Swan Shares	Industrials	Batch Three	Shandong Swan Cotton Machinery Co., Ltd.
603033.SH	Sanwei Shares	Consumer Discretionary	Batch Five	Sanwei Holding Group Co., Ltd.
603037.SH	Kaizhong Shares	Consumer Discretionary	Batch Six	Shanghai Kaizhong Material Science and Technology Co., Ltd.
603040.SH	Xinzhibiao	Consumer Discretionary	First Batch	Hangzhou Xin Zhaobiao Technology Co., Ltd.
603041.SH	Meiside	Materials	Second Batch	Jiangsu Meiside Chemical Co., Ltd.
603042.SH	Huamai Technology	Information Technology	Batch Four	Nanjing Huamai Technology Co., Ltd.
603055.SH	Taihua New Materials	Consumer Discretionary	Batch Five	Zhejiang Taihua New Materials Group Co., Ltd.
603063.SH	Hewang Electrical	Industrials	Batch Four	Shenzhen Hiconics Eco-energy Co., Ltd.
603066.SH	Yinfei Storage	Industrials	Batch Four	Nanjing Infore Storage Equipment (Group) Co., Ltd.
603068.SH	Botong Integrated	Information Technology	Second Batch	Broadcom Integrated Circuits (Shanghai) Co., Ltd.
603078.SH	Jianghua Micro	Information Technology	Batch Three	Jiangyin Jianghua Microelectronics Materials Co., Ltd.
603079.SH	Shengda Biological	Healthcare	Batch Four	Zhejiang Sundia Biopharmaceutical Co., Ltd.
603085.SH	Tiancheng Auto-control	Consumer Discretionary	Batch Four	Zhejiang Tcheng Auto-control Co., Ltd.
603088.SH	Ningbo Jinda	Industrials	Batch Three	Ningbo Jinda Forming Equipment Co., Ltd.
603089.SH	Zhengyu Industry	Consumer Discretionary	Batch Four	Zhejiang Zhengyu Industry Co., Ltd.
603098.SH	CentroShare	Industrials	Batch Six	Centec Group Co., Ltd.
603105.SH	Xineng Technology	Utilities	Batch Four	Zhejiang Xinfeng Photovoltaic Technology Co., Ltd.
603109.SH	Shenchi Electromechanical	Information Technology	First Batch	Shenchi Electromechanical Co., Ltd.
603115.SH	Haixing Shares	Information Technology	Second Batch	Nantong Haixing Electronics Co., Ltd.
603121.SH	Huapei Power	Consumer Discretionary	First Batch	Shanghai Huapei Digital Energy Technology (Group) Co., Ltd.
603127.SH	Zhaoyan New Drug	Healthcare	Batch Four	Beijing Zhaoyan Pharmaceutical Research Center Co., Ltd.
603131.SH	Shanghai HuGong	Industrials	First Batch	Shanghai Huogong Welding Group Co., Ltd.
603138.SH	Massive Data	Information Technology	Batch Three	Beijing海量 Data Technology Co., Ltd.
603139.SH	Kanghui Pharmaceutical	Healthcare	Batch Five	Shaanxi Kanghui Pharmaceutical Co., Ltd.
603158.SH	Tenglong Shares	Consumer Discretionary	Second Batch	Changzhou Tenglong Auto Parts Co., Ltd.
603159.SH	Shanghai Yahong	Industrials	Batch Five	Shanghai Yahong Mold Co., Ltd.
603166.SH	Fuda Shares	Consumer Discretionary	Batch Three	Guilin Fuda Co., Ltd.
603177.SH	Decent Environmental Protection	Industrials	Batch Four	Zhejiang Dechuang Environmental Protection Technology Co., Ltd.
603185.SH	Hongyuan Green Energy	Industrials	Batch Three	Hongyuan Green Energy Co., Ltd.
603186.SH	Huazheng New Materials	Information Technology	Batch Four	Zhejiang Huazheng New Material Co., Ltd.
603188.SH	Yabang Shares	Materials	Batch Four	Jiangsu Yabang Dye Co., Ltd.
603191.SH	Wangbian Electric	Utilities	First Batch	Chongqing Wangbian Electrical (Group) Co., Ltd.
603192.SH	Huites Technology	Materials	First Batch	Shanghai Huide Technology Co., Ltd.
603197.SH	Bailong Technology	Consumer Discretionary	First Batch	Shanghai Baolong Automotive Technologies Co., Ltd.
603200.SH	Shanghai Xibao	Industrials	Batch Four	Shanghai Xiba Technology Co., Ltd.
603203.SH	Kuaq Fast Intelligent	Industrials	Batch Three	Quick Intelligent Equipment Co., Ltd.
603208.SH	Jiangshan Oppe	Industrials	Batch Four	Jiangshan Oppe Door Industry Co., Ltd.
603212.SH	Saiwu Technology	Information Technology	Second Batch	Suzhou Saiwu Applied Technology Co., Ltd.
603217.SH	Yuanli Technology	Materials	First Batch	Yuanli Chemical Group Co., Ltd.
603226.SH	Fenglinjia	Industrials	First Batch	Fenglin Home Furnishing Technology Co., Ltd.
603227.SH	Xuefeng Technology	Materials	Batch Three	Xinjiang Snow Peak Technology (Group) Co., Ltd.
603229.SH	Aoxiang Pharmaceutical	Healthcare	First Batch	Zhejiang Aoxiang Pharmaceutical Co., Ltd.
603232.SH	Ger Software	Information Technology	Batch Six	Gerui Software Co., Ltd.
603238.SH	Nobang Shares	Consumer Discretionary	Batch Four	Hangzhou Norborn Nonwovens Co., Ltd.
603239.SH	Zhejiang Xiantong	Consumer Discretionary	Batch Four	Zhejiang Xiantong Rubber & Plastic Co., Ltd.
603256.SH	Honghe Technology	Information Technology	Batch Four	Honghe Electronic Materials Technology Co., Ltd.
603266.SH	Tianlong Shares	Materials	Batch Five	Ningbo Tianlong Electronics Co., Ltd.
603267.SH	Hongyuan Electronics	Information Technology	Batch Three	Beijing Yuanliu Hongyuan Electronics Technology Co., Ltd.
603268.SH	Songfa Shares	Consumer Discretionary	Batch Five	Guangdong Songfa Ceramics Co., Ltd.
603277.SH	Yindu Shares	Industrials	Batch Four	Yintai Catering Equipment Co., Ltd.
603286.SH	Riying Electronics	Consumer Discretionary	Batch Six	Jiangsu Riying Electronics Co., Ltd.
603289.SH	Terry Machinery	Industrials	Batch Four	Terry Machinery Co., Ltd.
603300.SH	Hainan Huatie	Industrials	Batch Five	Zhejiang Haikong Nankeda Digital Intelligence Technology Co., Ltd.
603311.SH	Jinhai High-Tech	Consumer Discretionary	Batch Four	Zhejiang Jinhai High-Tech Co., Ltd.
603315.SH	Fuan Shares	Industrials	Batch Six	Liaoning Fuan Heavy Industry Co., Ltd.
603320.SH	DiBei Electric	Industrials	Batch Four	Zhejiang DiBei Electrical Co., Ltd.
603321.SH	Meilun Elevator	Industrials	Batch Four	Zhejiang Meilun Elevator Co., Ltd.
603330.SH	Tianyang New Materials	Materials	First Batch	Tianyang New Materials (Shanghai) Technology Co., Ltd.
603331.SH	Baida Precision Engineering	Consumer Discretionary	Batch Four	Zhejiang Baida Precision Engineering Co., Ltd.
603335.SH	Dison Power	Consumer Discretionary	Batch Five	Guangdong Dison Auto Parts Co., Ltd.
603339.SH	Sifang Technology	Industrials	Second Batch	Sifang Technology Group Co., Ltd.
603360.SH	Baiao Chemistry	Materials	Batch Four	Dalian BaiAo Chemical Co., Ltd.
603366.SH	Sun East	Consumer Discretionary	Batch Three	Rizhao Dongfang Holdings Co., Ltd.
603378.SH	Yashichuangneng	Industrials	First Batch	Asia Sun Energy Technology (Shanghai) Co., Ltd.
603387.SH	JiDan Biological	Healthcare	Batch Three	Beijing Jida Biotechnology Co., Ltd.
603390.SH	Tongda Electric	Information Technology	Batch Five	Guangzhou Tongda Automotive Electrical Co., Ltd.
603396.SH	Jinchen Shares	Information Technology	Second Batch	Yingkou Jinchen Machinery Co., Ltd.
603439.SH	Guizhou Sanli	Healthcare	First Batch	Guizhou Sanli Pharmaceutical Co., Ltd.
603488.SH	Zhanpeng Technology	Industrials	Batch Three	Zhenbang Technology Co., Ltd.
603496.SH	Hengwei Technology	Information Technology	Batch Four	Hengwei Technology (Shanghai) Co., Ltd.
603499.SH	Xianggang Technology	Materials	Second Batch	Shanghai Xianggang Packaging Technology Co., Ltd.
603500.SH	Xianghe Industrial	Industrials	Batch Four	Zhejiang Tiantai Xianghe Industrial Co., Ltd.
603501.SH	Weil Shares	Information Technology	First Batch	Shanghai Weilai Semiconductor Co., Ltd.
603507.SH	Zhenjiang Shares	Industrials	Batch Three	Jiangsu Zhenjiang New Energy Equipment Co., Ltd.
603508.SH	Siwei Leikong	Information Technology	Batch Three	Henan Sige Automation Equipment Co., Ltd.
603516.SH	Chunzhong Technology	Information Technology	Batch Six	Beijing Chunzhong Technology Co., Ltd.
603519.SH	Liba Shares	Consumer Discretionary	Batch Five	Jiangsu Liba Industry Co., Ltd.
603520.SH	Sitai Li	Healthcare	Batch Four	Zhejiang Sitaili Pharmaceutical Co., Ltd.
603527.SH	Zhongyuan New Materials	Materials	Batch Four	Anhui Zhongyuan New Materials Co., Ltd.
603528.SH	Duolun Technology	Information Technology	Batch Three	Duolun Technology Co., Ltd.
603533.SH	Zhangyue Technology	Information Technology	Batch Four	Zhangyue Technology Co., Ltd.
603535.SH	Jiacheng International	Industrials	Batch Five	Guangzhou Jiacheng International Logistics Co., Ltd.
603538.SH	Menovo	Healthcare	Batch Three	Ningbo Merno Pharmaceutical Co., Ltd.
603556.SH	Haixing Electric	Information Technology	Batch Four	Hangzhou Haixing Power Technology Co., Ltd.
603566.SH	Pulike	Healthcare	Batch Four	Pulike Biological Engineering Co., Ltd.
603567.SH	Zhenbao Island	Healthcare	Batch Three	Heilongjiang Zhenbaodao Pharmaceutical Co., Ltd.
603578.SH	Sanxing New Materials	Consumer Discretionary	Batch Four	Zhejiang Sanken New Materials Co., Ltd.
603579.SH	Rongtai Health	Consumer Discretionary	First Batch	Shanghai Rongtai Healthy Technology Co., Ltd.
603580.SH	Ai Ai Precision Engineering	Materials	First Batch	AIAI Precision Industrial Conveying Systems (Shanghai) Co., Ltd.
603590.SH	Kangchen Pharmaceutical	Healthcare	Second Batch	Beijing Kangchen Pharmaceutical Co., Ltd.
603599.SH	Guangxin Shares	Materials	Batch Four	Anhui Guangxin Agricultural Chemicals Co., Ltd.
603601.SH	Zaisheng Technology	Materials	Batch Four	Chongqing Zhaosheng Technology Co., Ltd.
603607.SH	Jinghua Laser	Materials	Batch Four	Zhejiang Jinghua Laser Technology Co., Ltd.
603609.SH	Hefeng Shares	Consumer Staples	Second Batch	Hefeng Food Co., Ltd.
603616.SH	Hanjiang River	Materials	Batch Three	Beijing Hanjian River Mountain Pipe Industry Co., Ltd.
603629.SH	Litong Electronics	Information Technology	Batch Three	Jiangsu Litong Electronics Co., Ltd.
603630.SH	Lafang Household Chemicals	Consumer Staples	Batch Five	Lafang Household Chemical Co., Ltd.
603633.SH	Laimu Shares	Information Technology	Batch Six	Shanghai Laimu Electronics Co., Ltd.
603655.SH	Langbo Technology	Consumer Discretionary	Batch Three	Changzhou Langbo Sealing Technology Co., Ltd.
603657.SH	Chunguang Technology	Materials	Second Batch	Jinhua Chunguang Rubber & Plastic Technology Co., Ltd.
603660.SH	Suzhou Keda	Information Technology	Second Batch	Suzhou Keda Technology Co., Ltd.
603663.SH	Sanxiang New Materials	Materials	Second Batch	Sanxiang New Materials Co., Ltd.
603665.SH	Kanglongda	Consumer Discretionary	Batch Four	Zhejiang Kanglongda Special Protective Technology Co., Ltd.
603666.SH	Yijiahe	Industrials	Second Batch	Yijiahe Technology Co., Ltd.
603668.SH	Tianma Technology	Consumer Staples	First Batch	Fujian Tianma Technology Group Co., Ltd.
603678.SH	Torch Electronics	Information Technology	First Batch	Fujian Torch Electronics Technology Co., Ltd.
603679.SH	Huati Technology	Industrials	Second Batch	Sichuan Huati Lighting Technology Co., Ltd.
603681.SH	Ever Crown New Materials	Materials	First Batch	Shanghai Yongguan New Material Technology (Group) Co., Ltd.
603683.SH	Jinghua New Materials	Materials	Batch Four	Shanghai Jinghua Adhesive New Materials Co., Ltd.
603685.SH	Chenfeng Technology	Consumer Discretionary	Batch Four	Zhejiang Chenfeng Technology Co., Ltd.
603686.SH	Fulongma	Industrials	Batch Four	Fulongma Group Co., Ltd.
603687.SH	Dashingda	Materials	Batch Four	Zhejiang Dashengda Packaging Co., Ltd.
603690.SH	PureTech Science	Information Technology	First Batch	Shanghai Zhichun Clean System Technology Co., Ltd.
603696.SH	Anji Foodstuff	Consumer Staples	First Batch	Anji Food Co., Ltd.
603698.SH	Aerospace Engineering	Energy	Second Batch	Aerospace Changzheng Chemical Engineering Co., Ltd.
603700.SH	Ningshui Group	Information Technology	Batch Three	Ningbo Water Meter (Group) Co., Ltd.
603701.SH	Dehong Shares	Consumer Discretionary	Batch Four	Zhejiang Dehong Automotive Electronic & Electrical Co., Ltd.
603703.SH	Shengyang Technology	Information Technology	Batch Four	Zhejiang Shengyang Technology Co., Ltd.
603722.SH	Akelike	Materials	Batch Three	Wuxi Acoly Technology Co., Ltd.
603725.SH	Tianan New Materials	Industrials	Batch Three	Guangdong Tianan New Material Co., Ltd.
603728.SH	Mingshi Electric	Industrials	Batch Four	Shanghai Mingzhi Electric Co., Ltd.
603730.SH	Daimei Shares	Consumer Discretionary	Batch Five	Shanghai Daimay Automotive Interior Parts Co., Ltd.
603755.SH	Ri Chen Shares	Consumer Staples	First Batch	Qingdao Rich Food Co., Ltd.
603757.SH	Dayuan Pump Industry	Industrials	Batch Three	Zhejiang Dayuan Pump Industry Co., Ltd.
603778.SH	Guosheng Technology	Industrials	Batch Four	Guosheng Shian Technology Co., Ltd.
603786.SH	Keboda	Consumer Discretionary	First Batch	Keboda Technology Co., Ltd.
603787.SH	Suning Shares	Consumer Discretionary	Batch Three	Jiangsu Sunra Electric Vehicle Co., Ltd.
603809.SH	Hao Neng Shares	Consumer Discretionary	Second Batch	Chengdu Hao Neng Technology Co., Ltd.
603811.SH	Chengyi Pharmaceutical	Healthcare	Batch Four	Zhejiang Chengyi Pharmaceutical Co., Ltd.
603818.SH	Qu Mei Furniture	Consumer Discretionary	Batch Three	Qumei Home Group Co., Ltd.
603819.SH	Shenli Shares	Industrials	Batch Three	Changzhou Shenli Motor Co., Ltd.
603826.SH	Kunchai Technology	Materials	First Batch	Fujian Kuncai Materials Technology Co., Ltd.
603829.SH	Luokay Shares	Industrials	Batch Six	Jiangsu Luokai Electromechanical Co., Ltd.
603848.SH	Hao Tai Tai	Consumer Discretionary	Batch Three	Guangdong Hottata Technology Group Co., Ltd.
603855.SH	Huarong Shares	Industrials	Batch Four	Huarong Technology Co., Ltd.
603860.SH	Zhonggong High-Tech	Industrials	Batch Six	Zhonggong High-Tech Maintenance Technology Co., Ltd.
603863.SH	Songyang Resources	Materials	Second Batch	Guangdong Songyang Recycled Resources Co., Ltd.
603881.SH	Data Harbor	Information Technology	Batch Five	Shanghai AtHub Co., Ltd.
603886.SH	Yuanzu Shares	Consumer Staples	First Batch	Shanghai Aichi Dream Seeds Co., Ltd.
603893.SH	RichTek	Information Technology	Batch Three	Rockchip Electronics Co., Ltd.
603895.SH	Tianyong Intelligence	Information Technology	First Batch	Shanghai Tianyong Intelligent Equipment Co., Ltd.
603896.SH	Shouxian Valley	Healthcare	Batch Four	Zhejiang Shouxiangu Medicine Co., Ltd.
603906.SH	Longpan Technology	Information Technology	Batch Four	Jiangsu Longpan Technology Co., Ltd.
603912.SH	Jialituo	Information Technology	Second Batch	Nanjing Canatal Data Center Environmental Technology Co., Ltd.
603916.SH	Subote	Materials	Batch Four	Jiangsu Sobute New Materials Co., Ltd.
603918.SH	Jinqiao Information	Information Technology	Batch Four	Shanghai Jinqiao Information Co., Ltd.
603919.SH	Jinhui Liquor	Consumer Staples	Batch Five	Jinhui Liquor Co., Ltd.
603922.SH	Jinhongshun	Consumer Discretionary	Batch Four	Suzhou Jinhongshun Automotive Parts Co., Ltd.
603926.SH	Tieliu Shares	Consumer Discretionary	Batch Four	Tieliu Corporation
603928.SH	Xingye Shares	Materials	Batch Four	Suzhou Xingye Materials Technology Co., Ltd.
603933.SH	Runneng Technology	Industrials	Batch Three	Fujian Ruineng Technology Co., Ltd.
603937.SH	Lidao New Materials	Materials	Batch Four	Jiangsu Lidao New Materials Co., Ltd.
603938.SH	Sanfu Shares	Materials	Batch Four	Tangshan Sanfu Silicon Industry Co., Ltd.
603949.SH	Xuelong Group	Consumer Discretionary	Second Batch	Xuelong Group Co., Ltd.
603956.SH	Weipai Technology	Utilities	First Batch	Shanghai Value Water Co., Ltd.
603960.SH	Kelai Electromechanical	Consumer Discretionary	Batch Six	Shanghai Kelai Electromechanical Automation Engineering Co., Ltd.
603966.SH	Flantech	Industrials	Batch Three	Frantek Heavy Industry Co., Ltd.
603968.SH	Acetic Acid Shares	Materials	Second Batch	Nantong Acetic Acid Chemical Co., Ltd.
603976.SH	Zhengchuan Shares	Healthcare	Batch Four	Chongqing Zhengchuan Pharmaceutical Packaging Materials Co., Ltd.
603983.SH	Wanmi Shares	Consumer Staples	Batch Three	Guangdong Marubi Biotechnology Co., Ltd.
603985.SH	Hengrun Shares	Industrials	Batch Four	Jiangyin Hengrun Heavy Industries Co., Ltd.
603987.SH	Kangdelei	Healthcare	Batch Four	Shanghai Kindly Enterprise Development Group Co., Ltd.
603990.SH	Maidi Technology	Information Technology	Batch Four	Suzhou Mdicton Medical Technology Co., Ltd.
605100.SH	Huafeng Shares	Consumer Discretionary	Batch Three	Hefeng Power Co., Ltd.
605111.SH	Xinjie Energy	Information Technology	Batch Three	Wuxi Xinjie Energy Co., Ltd.
605183.SH	Quetech Shares	Materials	Second Batch	Qucheng Silicon Chemistry Co., Ltd.
605258.SH	Xiehe Electronics	Information Technology	Batch Five	Jiangsu Xiehe Electronics Co., Ltd.
605289.SH	Luoman Shares	Industrials	First Batch	Shanghai Luoman Technology Co., Ltd.
605298.SH	Bide Technology	Industrials	Second Batch	Jiangsu Bide Technology Co., Ltd.
605305.SH	Zhongji Union	Industrials	Second Batch	InterJoint (Beijing) Technology Co., Ltd.
605376.SH	Boqian New Materials	Materials	Batch Three	Jiangsu Boqian New Materials Co., Ltd.
688003.SH	Tianzhun Technology	Information Technology	Batch Three	Suzhou TZTEK Technology Co., Ltd.
688004.SH	Bohui Technology	Information Technology	Batch Three	Beijing Bohui Technology Co., Ltd.
688020.SH	Fangbang Shares	Information Technology	Batch Six	Guangzhou Fangbang Electronic Co., Ltd.
688025.SH	Jiepute	Information Technology	Batch Three	Shenzhen JPT Optoelectronic Co., Ltd.
688026.SH	Jiete Biological	Healthcare	Second Batch	Guangzhou JieTe Biological Filtration Co., Ltd.
688052.SH	Naxinwei	Information Technology	Batch Four	Suzhou Nexchip Semiconductor Co., Ltd.
688057.SH	Jindaile	Industrials	First Batch	Jiangxi Jindaile Environmental Protection Co., Ltd.
688058.SH	Baolande	Information Technology	Second Batch	Beijing Bolarde Software Co., Ltd.
688060.SH	Yunyong Technology	Information Technology	Batch Three	Jiangsu Yunwong Electronic Technology Co., Ltd.
688067.SH	Aiwei Technology	Healthcare	Second Batch	Aivaka Technology Co., Ltd.
688076.SH	Nutai Biotech	Healthcare	Batch Six	Jiangsu Nota Osen Biopharmaceutical Co., Ltd.
688077.SH	Dadi Bear	Materials	Batch Three	Anhui Daxiong New Material Co., Ltd.
688080.SH	Yinghantong	Information Technology	Batch Three	Beijing Yinghantong Network Technology Co., Ltd.
688089.SH	Jiabiyou	Materials	Batch Four	Jabio Biotechnology (Wuhan) Co., Ltd.
688096.SH	Jingyuan Environmental Protection	Industrials	Batch Four	Jiangsu Jingyuan Environmental Protection Co., Ltd.
688098.SH	Shenlian Biotech	Healthcare	First Batch	Shenlian Biotechnology (Shanghai) Co., Ltd.
688101.SH	Sandamo	Industrials	Batch Five	Sunda Membrane Environmental Technology Co., Ltd.
688103.SH	Guoli Shares	Industrials	Batch Five	Kunshan Guoli Electronic Technology Co., Ltd.
688106.SH	Jinhong Gas	Materials	Second Batch	Jinhong Gas Co., Ltd.
688118.SH	Puyuan Information	Information Technology	Batch Six	Puyuan Information Technology Co., Ltd.
688127.SH	Lante Optics	Information Technology	Batch Four	Zhejiang LanTe Optical Co., Ltd.
688131.SH	Haoyuan Medicine	Healthcare	First Batch	Shanghai HaoYuan Pharmaceutical Co., Ltd.
688133.SH	Titan Technology	Healthcare	Batch Six	Shanghai Titan Technology Co., Ltd.
688135.SH	Liyoung Chip	Information Technology	Second Batch	Guangdong Liyang Chip Test Co., Ltd.
688138.SH	Qingyi Photoelectric	Information Technology	Batch Four	Shenzhen Qingyi Photoelectric Co., Ltd.
688148.SH	Fangyuan Shares	Information Technology	Batch Five	Guangdong Fangyuan New Material Group Co., Ltd.
688156.SH	Lude Environment	Industrials	Batch Four	Lude Environmental Technology Co., Ltd.
688159.SH	Youfang Technology	Information Technology	Batch Three	Shenzhen Youfang Technology Co., Ltd.
688160.SH	Buke Shares	Information Technology	Batch Three	Shanghai Buko Automation Co., Ltd.
688163.SH	Sailen Biotech	Healthcare	First Batch	Shanghai Selen Bio-technology Co., Ltd.
688167.SH	Jlux Technology	Information Technology	Batch Four	Xi'an Juguang Technology Co., Ltd.
688168.SH	Ambowtong	Information Technology	Batch Six	Beijing Anbotek Technology Co., Ltd.
688179.SH	Aladdin	Healthcare	First Batch	Shanghai Aladdin Biochemical Technology Co., Ltd.
688181.SH	Bayi Space	Information Technology	Batch Three	Beijing Bayi Space LCD Technology Co., Ltd.
688186.SH	Guangda Special Materials	Industrials	Batch Three	Zhangjiagang Guangda Special Material Co., Ltd.
688191.SH	Zhiyang Innovation	Information Technology	Second Batch	Zhiyang Innovation Technology Co., Ltd.
688202.SH	Medicilon	Healthcare	First Batch	Shanghai MedChemExpress Biopharmaceutical Co., Ltd.
688218.SH	Jiangsu Beiren	Industrials	Batch Three	Jiangsu Beiren Intelligent Manufacturing Technology Co., Ltd.
688226.SH	Wintone Electric	Industrials	Batch Three	Wintone Electric Group Co., Ltd.
688237.SH	Chaozhuo航科	Industrials	Batch Three	Hubei Chaozhuo Aviation Technology Co., Ltd.
688239.SH	Hangyu Technology	Industrials	First Batch	Guizhou Hangyu Technology Development Co., Ltd.
688255.SH	Kaida	Industrials	Batch Five	Hangzhou Kaidal Welding Robot Co., Ltd.
688257.SH	New Sharp Shares	Industrials	Batch Three	Suzhou Newray Alloy Tools Co., Ltd.
688265.SH	Nammo Biotech	Healthcare	Batch Four	Shanghai Southern Model Biotech Co., Ltd.
688268.SH	Huatai Gas	Materials	Batch Three	Guangdong Huatie Gas Co., Ltd.
688269.SH	Kaili New Materials	Materials	Second Batch	Xi'an Kaili New Material Co., Ltd.
688277.SH	Tianzhihang	Healthcare	Second Batch	Beijing TINAVI Medical Technologies Co., Ltd.
688283.SH	Kunheng Shunwei	Information Technology	Second Batch	Chengdu Kunheng Shunwei Technology Co., Ltd.
688287.SH	ST Guandian	Industrials	Second Batch	Guandian Defense Technology Co., Ltd.
688291.SH	Jinchengzi	Information Technology	Second Batch	Beijing Golden Orange Technology Co., Ltd.
688296.SH	Hedatech	Information Technology	Batch Four	Zhejiang Heda Technology Co., Ltd.
688300.SH	Lianruixin Material	Materials	First Batch	Jiangsu Lianrui New Material Co., Ltd.
688309.SH	Hengyu Environmental Protection	Industrials	Batch Six	Jinan Hengyu Environmental Protection Technology Co., Ltd.
688310.SH	Mede Medical	Healthcare	First Batch	Medi Medical Industrial Equipment Co., Ltd.
688317.SH	Zhijiang Biology	Healthcare	Second Batch	Shanghai ZJ Biotech Co., Ltd.
688319.SH	Oulin Biology	Healthcare	Second Batch	Chengdu Olymvax Biopharmaceuticals Co., Ltd.
688328.SH	Shenkeeda	Information Technology	First Batch	Shenzhen Senkeda Intelligent Equipment Co., Ltd.
688335.SH	Fujie Environmental Protection	Industrials	First Batch	Shanghai Fulei Environmental Technology Co., Ltd.
688350.SH	Fumiao Technology	Materials	Batch Six	Jiangsu Fumai Technology Co., Ltd.
688357.SH	Jianlong Micronano	Materials	First Batch	Luoyang Jianlong Micronano New Material Co., Ltd.
688359.SH	Sanfu Newtech	Information Technology	Batch Six	Guangzhou Sanfu New Material Technology Co., Ltd.
688367.SH	Gauda High-Tech	Industrials	Second Batch	Hefei Gaoke High-tech Information Technology Co., Ltd.
688368.SH	Jingfeng BGY	Information Technology	First Batch	Shanghai Jingfengmingyuan Semiconductor Co., Ltd.
688377.SH	Dewei	Energy	Batch Three	Nanjing Diwei High-end Manufacturing Co., Ltd.
688378.SH	Aolaide	Information Technology	First Batch	Jilin Aolaide Photoelectric Material Co., Ltd.
688390.SH	Gude Wei	Information Technology	First Batch	GoodWe Technologies Co., Ltd.
688393.SH	Anbiping	Healthcare	Batch Three	Guangzhou Anbiping Medical Technology Co., Ltd.
688395.SH	Zhengxian Electric	Industrials	Batch Four	Shenzhen Zhengxian Electric Co., Ltd.
688401.SH	Luwei Optoelectronics	Information Technology	Batch Four	Shenzhen Luwei Optoelectronics Co., Ltd.
688410.SH	Shanwaishan	Healthcare	First Batch	Chongqing Shanwaishan Blood Purification Technology Co., Ltd.
688502.SH	Molai Optics	Information Technology	Batch Three	Nanjing Maolai Optical Technology Co., Ltd.
688508.SH	Xinpeng Micro	Information Technology	Batch Three	Wuxi Xinpeng Microelectronics Co., Ltd.
688510.SH	Hangya Technology	Industrials	Second Batch	Wuxi Hangya Technology Co., Ltd.
688535.SH	Huahai Chenguang	Information Technology	Second Batch	Jiangsu Huahai诚科 New Material Co., Ltd.
688550.SH	Ruolian New Materials	Information Technology	Batch Five	Xi'an Ruilian New Material Co., Ltd.
688556.SH	Gaoce Shares	Industrials	First Batch	Qingdao Gaoce Technology Co., Ltd.
688558.SH	Guosheng Zhike	Industrials	Batch Three	Nantong Guosheng Intelligent Technology Group Co., Ltd.
688565.SH	Liyuan Technology	Industrials	Second Batch	Zhejiang Haiyan Liyuan Environmental Protection Technology Co., Ltd.
688577.SH	Zhehai Deman	Industrials	Second Batch	Zhejiang Hideman Intelligent Equipment Co., Ltd.
688580.SH	Weisi Medical	Healthcare	Batch Three	Nanjing Weisi Medical Technology Co., Ltd.
688592.SH	Sinan Navigation	Information Technology	Batch Three	Shanghai Sinanav Navigation Technology Co., Ltd.
688595.SH	Mindray Semiconductor	Information Technology	Batch Three	MindMotion (Shenzhen) Co., Ltd.
688596.SH	Zhengfan Technology	Information Technology	First Batch	Shanghai ZF Technology Co., Ltd.
688597.SH	Yubond Power	Industrials	Batch Three	Beijing Yubang Power Technology Co., Ltd.
688611.SH	Hangzhou Keen	Industrials	Batch Four	Hangzhou Kolin Electric Co., Ltd.
688616.SH	Xili Technology	Industrials	Batch Four	Hangzhou Xili Intelligent Technology Co., Ltd.
688622.SH	Hexin Instruments	Information Technology	First Batch	Guangzhou Hexin Instruments Co., Ltd.
688625.SH	Chenghe Technology	Materials	Batch Three	Chenghe Technology Co., Ltd.
688657.SH	Haichen Software	Information Technology	Batch Three	Suzhou Haochen Software Co., Ltd.
688663.SH	Xin Fengguang	Industrials	Second Batch	New Wind Power Electronic Technology Co., Ltd.
688669.SH	Jushi Chemistry	Materials	Batch Four	Guangdong Jushi Chemical Co., Ltd.
688677.SH	Haitai Optoelectronics	Healthcare	Batch Three	Qingdao Haitai Newlight Technology Co., Ltd.
688679.SH	Tongyuan Environment	Industrials	Batch Five	Anhui Tongyuan Environmental Energy Conservation Co., Ltd.
688680.SH	Haio New Materials	Materials	First Batch	Shanghai Haiyouwei New Material Co., Ltd.
688681.SH	Keihui Shares	Industrials	Second Batch	Shandong Kehui Power Automation Co., Ltd.
688689.SH	Galaxy Microelectronics	Information Technology	Batch Four	Changzhou Galaxy Century Microelectronics Co., Ltd.
688699.SH	Mingwei Electronics	Information Technology	Second Batch	Shenzhen Mingwei Electronics Co., Ltd.
688701.SH	Zhuojin Shares	Industrials	Batch Four	Zhejiang Zhuojin Environmental Protection Technology Co., Ltd.
688711.SH	Hongwei Technology	Information Technology	Batch Three	Jiangsu Hongwei Technology Co., Ltd.
688733.SH	Yishitong	Materials	Second Batch	Anhui Yitong Material Technology Co., Ltd.
688737.SH	Zhongzi Technology	Materials	Batch Three	Zhongzi Technology Co., Ltd.
688793.SH	Beijing Breo	Consumer Discretionary	Batch Five	Shenzhen Beleef Technology Co., Ltd.
688798.SH	Awei Electronics	Information Technology	Second Batch	Shanghai Awinic Electronic Technology Co., Ltd.
688800.SH	Ruikeda	Information Technology	Second Batch	Suzhou Ruikeda Connection System Co., Ltd.
830809.BJ	Anda Technology	Materials	Batch Three	Guizhou Anda Science and Technology Energy Co., Ltd.
830839.BJ	Wan Tong Hydraulics	Industrials	Second Batch	Shandong Wantong Hydraulic Co., Ltd.
830879.BJ	Jike Instruments	Information Technology	Second Batch	Jikon Instruments Co., Ltd.
830896.BJ	Wangcheng Technology	Industrials	Batch Four	Chongqing Wangcheng Technology Co., Ltd.
830964.BJ	Runnong Water Saving	Materials	First Batch	Hebei Runnong Water-saving Technology Co., Ltd.
831010.BJ	Kaitian Gas	Energy	Batch Four	Ningxia Kaitian Gas Development Co., Ltd.
831087.BJ	Qiule Seed Industry	Consumer Staples	Batch Four	Henan Qiule Seed Industry Technology Co., Ltd.
831152.BJ	Kunming University of Science and Technology	Information Technology	First Batch	Kunming University of Science and Technology Hengda Technology Co., Ltd.
831167.BJ	Xinhuike	Consumer Discretionary	Batch Four	Shenzhen Xinhuike Co., Ltd.
831175.BJ	Painuo Technology	Information Technology	Batch Three	Zhuhai Painuo Technology Co., Ltd.
831195.BJ	Sanxiang Technology	Consumer Discretionary	First Batch	Qingdao Sanxiang Technology Co., Ltd.
831278.BJ	Ted Company	Industrials	First Batch	Qingdao Taidbearing Technology Co., Ltd.
831305.BJ	Haisi Communication	Information Technology	Batch Four	Shanghai Haixi Industrial Communication Co., Ltd.
831370.BJ	Xin Anjie	Industrials	Batch Three	Xin'anjie Intelligent Environmental Service Technology Co., Ltd.
831445.BJ	Long Zhu Technology	Materials	First Batch	Long Zhu Technology Group Co., Ltd.
831526.BJ	Kaihua Materials	Materials	Second Batch	Tianjin Kaihua Insulation Material Co., Ltd.
831627.BJ	Liwang Shares	Information Technology	Batch Six	Guangdong Liwang New Energy Co., Ltd.
831641.BJ	Greely	Information Technology	Batch Four	Gree Digital Technology Co., Ltd.
831689.BJ	Cleatech	Industrials	First Batch	Weihai Cleatech Fan Co., Ltd.
831768.BJ	Shibi Bai	Materials	Second Batch	Zhuhai Shibi Bai Color Plate Co., Ltd.
831832.BJ	Keda Automation	Information Technology	First Batch	Shanxi Keda Automation Co., Ltd.
831855.BJ	Zhejiang Dano	Industrials	Batch Four	Zhejiang Danong Industrial Co., Ltd.
831906.BJ	Shunyu Precision	Consumer Discretionary	Batch Six	Ningbo Shunyu Precision Engineering Co., Ltd.
831961.BJ	Chuangyuan Xike	Industrials	First Batch	Createfar (Shanghai) Technology Co., Ltd.
832000.BJ	Anhui Fenghuang	Consumer Discretionary	First Batch	Anhui Fenghuang Filter Co., Ltd.
832089.BJ	Hechang Polymer	Materials	Batch Four	Suzhou Hechang Polymer Materials Co., Ltd.
832110.BJ	Leiter Technology	Consumer Discretionary	Batch Three	Zhuhai Raytac Technology Co., Ltd.
832145.BJ	Henghe Shares	Industrials	Batch Three	Beijing Henghexinye Technology Co., Ltd.
832149.BJ	Lierda	Information Technology	Batch Four	Lierda Technology Group Co., Ltd.
832175.BJ	Oriental Carbon	Materials	First Batch	Pingdingshan Dongfang Carbon Co., Ltd.
832225.BJ	Liton Technology	Materials	Batch Four	Luohe Litong Hydraulic Technology Co., Ltd.
832278.BJ	Lude Medical	Healthcare	Second Batch	Jiangsu Lude Medical Electronics Co., Ltd.
832469.BJ	Fuheng New Materials	Materials	Batch Five	Shenzhen Fuheng New Materials Co., Ltd.
832491.BJ	Audiwei	Information Technology	Batch Three	Guangdong Audiwei Sensing Technology Co., Ltd.
832522.BJ	Nakanoor	Industrials	Batch Three	Xingtai Nakano Refined Rolling Technology Co., Ltd.
832566.BJ	Zitong Palace	Healthcare	Batch Four	Sichuan Zitong Palace Pharmaceutical Co., Ltd.
832651.BJ	Tiangan Shares	Information Technology	Second Batch	Weihai Tian Gang Instrument Co., Ltd.
832735.BJ	Deyuan Pharmaceutical	Healthcare	Batch Three	Jiangsu Deyuan Pharmaceutical Co., Ltd.
832802.BJ	Baolijie	Industrials	Batch Four	Jiangsu Baolijie Environmental Technology Co., Ltd.
832876.BJ	Huiwei Intelligence	Information Technology	Batch Four	Shenzhen Huiwei Intelligent Technology Co., Ltd.
832885.BJ	Stellar Technology	Information Technology	Second Batch	Guilin Xingchen Technology Co., Ltd.
832978.BJ	Keter Shares	Consumer Discretionary	Batch Three	Hubei Kaitai Automotive Electronic & Electrical Systems Co., Ltd.
832982.BJ	Jinbo Biological	Healthcare	First Batch	Shanxi Jinbo Biomedicine Co., Ltd.
833030.BJ	Cubic Holdings	Information Technology	Batch Four	Hangzhou Lifang Holding Co., Ltd.
833230.BJ	Oukang Pharmaceutical	Healthcare	Batch Four	Chengdu Oukang Pharmaceutical Co., Ltd.
833266.BJ	Biovalley	Healthcare	Batch Four	Yunnan Biological Valley Pharmaceutical Co., Ltd.
833346.BJ	Weimao Electronics	Information Technology	First Batch	Shanghai Weimao Electronics Co., Ltd.
833394.BJ	Minshida	Materials	First Batch	Yantai Minshida Special Paper Industry Co., Ltd.
833429.BJ	Kangbit	Healthcare	Batch Three	Beijing Kangbit Sports Technology Co., Ltd.
833454.BJ	Tongxin Transmission	Consumer Discretionary	First Batch	Henan Tongxin Transmission Co., Ltd.
833455.BJ	Huilong Piston	Industrials	Second Batch	Dalian Huilong Piston Co., Ltd.
833509.BJ	Tonghui Electronics	Information Technology	Second Batch	Changzhou Tonghui Electronics Co., Ltd.
833523.BJ	Deruite Battery	Information Technology	Batch Three	Huizhou Huiderui Lithium Battery Technology Co., Ltd.
833533.BJ	Junchuang Technology	Consumer Discretionary	Batch Four	Suzhou Junchuang Automotive Technology Co., Ltd.
833575.BJ	Kangle Weishi	Healthcare	Second Batch	Beijing Kangle Weishi Biotechnology Co., Ltd.
833580.BJ	Kechuang New Materials	Materials	First Batch	Luoyang Kechuang New Material Co., Ltd.
833781.BJ	Riqi Intelligent Manufacturing	Industrials	Batch Three	Chengdu Ruite Intelligent Manufacturing Technology Co., Ltd.
833914.BJ	Yuanhang Precision	Materials	Batch Three	Jiangsu Yuanhang Precision Alloy Technology Co., Ltd.
833943.BJ	Youji Shares	Industrials	Batch Five	Sichuan Youji Industrial Co., Ltd.
834014.BJ	Teresa	Energy	Batch Three	Tres Energy Equipment Co., Ltd.
834021.BJ	Liu Jin Technology	Information Technology	Second Batch	Beijing Flowing Gold Years Media Technology Co., Ltd.
834033.BJ	Kangpu Chemistry	Materials	First Batch	Chongqing Kangpu Chemical Industry Co., Ltd.
834062.BJ	Kerun Intelligence Control	Industrials	Batch Three	Kerun Intelligent Control Co., Ltd.
834407.BJ	Chicheng Shares	Information Technology	First Batch	Henan Chicheng Electric Co., Ltd.
834475.BJ	Sanyou Technology	Industrials	First Batch	Sanmen Sanyou Technology Co., Ltd.
834639.BJ	Chenguang Cable	Industrials	Batch Four	Zhejiang Chenguang Cable Co., Ltd.
834682.BJ	Qiuguan Cable	Industrials	Batch Three	Ningbo Qiuguan Cable Co., Ltd.
834950.BJ	Xun'an Technology	Materials	Batch Four	Changzhou Xunan Technology Co., Ltd.
835174.BJ	Wuxin Tunneling Equipment	Industrials	First Batch	Hunan Wuxin Tunnel Intelligent Equipment Co., Ltd.
835179.BJ	Kaidi Quartz	Information Technology	Batch Three	Beijing Kaidi Quartz Co., Ltd.
835184.BJ	Guoyuan Technology	Information Technology	Second Batch	Beijing Century Guoyuan Technology Co., Ltd.
835207.BJ	Zhongcheng Technology	Information Technology	First Batch	Henan Zhongcheng Information Technology Co., Ltd.
835305.BJ	Yunchuang Data	Information Technology	Batch Three	Nanjing Yunchuang Big Data Technology Co., Ltd.
835368.BJ	Liancheng CNC	Industrials	First Batch	Dalian Liancheng CNC Machine Co., Ltd.
835508.BJ	Yintu Networking	Information Technology	Batch Four	Beijing Yintu Network Technology Co., Ltd.
835579.BJ	Jike Shares	Information Technology	Batch Three	Mechanical Science and Technology Development Co., Ltd.
835640.BJ	Fusida	Industrials	Second Batch	AVIC FSD Technologies Co., Ltd.
835670.BJ	Digital Person	Information Technology	Batch Six	Shandong Digital Human Technologies Co., Ltd.
835892.BJ	Zhongke Meiling	Healthcare	Batch Three	Zhongke Meiling Cryogenics Technology Co., Ltd.
836077.BJ	Jilin Carbon Valley	Materials	Batch Three	Jilin Carbon Valley Carbon Fiber Co., Ltd.
836221.BJ	Yishi Precision	Consumer Discretionary	Second Batch	Jiangsu Yishi Precision Science and Technology Co., Ltd.
836239.BJ	Changhong Energy	Information Technology	Batch Three	Sichuan Changhong New Energy Technology Co., Ltd.
836247.BJ	Huami New Materials	Consumer Discretionary	First Batch	Hebei Huami New Materials Technology Co., Ltd.
836260.BJ	Zhonghuan Shares	Information Technology	Batch Three	Chengdu Zhonghuan Fluid Control Equipment Co., Ltd.
836263.BJ	AVIC Taida	Industrials	Second Batch	Beijing AVIC TaiDa Environmental Protection Technology Co., Ltd.
836270.BJ	Tianming Technology	Consumer Discretionary	Batch Four	Hangzhou Tianming Technology Co., Ltd.
836395.BJ	Langhong Technology	Information Technology	Batch Five	Hangzhou Langhong Technology Co., Ltd.
836414.BJ	Optimum-Tech	Information Technology	Batch Three	Shanghai Optimum Technology Venture Co., Ltd.
836419.BJ	Wande Shares	Materials	Batch Three	Xi'an WanDe Energy and Chemistry Co., Ltd.
836504.BJ	BoXun Biotech	Healthcare	Batch Four	Shanghai Boxun Medical Biological Instrument Co., Ltd.
836547.BJ	Wuxi Jinghai	Materials	Batch Three	Wuxi Jinghai Amino Acid Co., Ltd.
836675.BJ	Bingyang Technology	Materials	Batch Three	Panzhihua Bingyang Technology Co., Ltd.
836720.BJ	Jigang Precision	Consumer Discretionary	Batch Three	Wuxi Jigang Precision Technology Co., Ltd.
836826.BJ	Gaishi Food	Consumer Staples	First Batch	Gaisi Food Co., Ltd.
836871.BJ	Pattel	Materials	Second Batch	Zhuhai Paiter Technology Co., Ltd.
836942.BJ	Hengli Drill Tools	Industrials	Batch Four	Wuhan Hengli Engineering Drill Co., Ltd.
836957.BJ	Hanwei Technology	Materials	Batch Three	Dongguan Hanwei Technology Co., Ltd.
836961.BJ	Xici Technology	Industrials	Batch Four	Ningbo Xici Magnetic Technology Development Co., Ltd.
837174.BJ	Hongyu Packaging Materials	Materials	Batch Four	Hubei Hongyu New Packaging Materials Co., Ltd.
837212.BJ	Zhineng Electronics	Information Technology	Batch Three	Weifang Zhixin Electronics Co., Ltd.
837344.BJ	Sanyuan Gene	Healthcare	Batch Six	Beijing Sanyuan Gene Pharmaceutical Co., Ltd.
837592.BJ	Huaxin Yongdao	Information Technology	Batch Four	Huaxin Yingtong (Beijing) Technology Co., Ltd.
837663.BJ	Mingyang Technology	Consumer Discretionary	Batch Three	Mingyang Technology (Suzhou) Co., Ltd.
837821.BJ	Zecheng Electronics	Information Technology	Batch Five	Shenzhen Zecheng Electronics Co., Ltd.
838171.BJ	Bonded Shares	Consumer Discretionary	Batch Four	Weihai Bandao Heat Dissipation System Co., Ltd.
838670.BJ	Hengjin Induction	Industrials	Batch Four	Hengjin Induction Technology (Shiyan) Co., Ltd.
838810.BJ	Chunguang Pharmaceutical Packaging	Consumer Staples	Second Batch	Liaoning Chunguang Pharmaceutical Equipment Co., Ltd.
838837.BJ	Huayuan Shares	Industrials	Second Batch	Guangxi Huayuan Filtration System Co., Ltd.
838924.BJ	Guangmai Technology	Information Technology	Batch Four	Guangmai Technology Co., Ltd.
838971.BJ	Tianma New Materials	Information Technology	First Batch	Henan Tianma New Material Co., Ltd.
839167.BJ	Tongxiang Technology	Information Technology	Batch Four	Tongxiang (Suzhou) Electronic Materials Technology Co., Ltd.
839493.BJ	Bingxing Technology	Information Technology	Batch Six	Beijing Parallel Technology Co., Ltd.
839719.BJ	Ningxin New Materials	Materials	First Batch	Jiangxi Ningxin New Material Co., Ltd.
839946.BJ	Huayang Transmission	Consumer Discretionary	Batch Four	Hubei Huayang Automotive Transmission System Co., Ltd.
870199.BJ	Beiyikang	Healthcare	Batch Four	Sichuan Qianlibao Yikang Medical Technology Co., Ltd.
870204.BJ	Hujiang Materials	Materials	Second Batch	Nanjing Hujiang Composite Materials Co., Ltd.
870299.BJ	Cannan Power	Information Technology	Batch Four	Nanjing Caneng Power Automation Co., Ltd.
870436.BJ	Dadi Electric	Consumer Discretionary	Second Batch	Nantong Dadi Electric Co., Ltd.
870508.BJ	Feng'an Shares	Industrials	Batch Four	Zhejiang Feng'an Gear Co., Ltd.
870726.BJ	Hongzhi Technology	Consumer Discretionary	Second Batch	Guangdong Hongzhi Intelligent Technology Co., Ltd.
871245.BJ	Weibohydraulic	Consumer Discretionary	First Batch	Jiangsu Weibo Hydraulic Co., Ltd.
871396.BJ	Changfu Shares	Industrials	Batch Three	Changzhou Power Auxiliary Equipment Co., Ltd.
871478.BJ	Juneng Shares	Information Technology	Second Batch	Ningxia Juneng Robot Co., Ltd.
871642.BJ	Tongyi Aerospace	Materials	Batch Four	Nantong Tongyi Aerospace Technology Co., Ltd.
873527.BJ	Night Light	Materials	Batch Three	Zhejiang Ye Guangming Optoelectronic Technology Co., Ltd.
873703.BJ	Guangsha Environmental Energy	Industrials	Batch Three	Beijing Guangsha Huaneng Technology Co., Ltd.
